# Supplementary material for: Disrupting the ArcA Regulatory Network Amplifies the Fitness Cost of Tetracycline Resistance in Escherichia coli
Source: mSystems. 2022 Dec 20;8(1):e00904-22. doi: 10.1128/msystems.00904-22 (PMC9948699; doi:10.1128/msystems.00904-22)
Supplement: DATA SET S1 [file msystems.00904-22-s0009.xlsx]

## Sheet: Legend
Raw read counts for KO designs (barcodes) in TetR and KO libraries along growth competition experiments
List of genes associated with deletions that positively or negatively impacted fitness of the WT and TetR E. coli strains according to ALDEx2 analysis of barcoded sequencing data
ALDEx2 output for each comparison also included

## Sheet: WT_KO_design_read_counts
Design ID	Gene	C0-a	C0-b	C0-c	C0-d	C1-TET-a	C1-TET-b	C1-TET-c	C1-TET-d	C2-TET-a	C2-TET-b	C2-TET-c	C2-TET-d	C3-TET-a	C3-TET-b	C3-TET-c	C3-TET-d	C1+TET-a	C1+TET-b	C1+TET-c	C1+TET-d	C2+TET-a	C2+TET-b	C2+TET-c	C2+TET-d	C3+TET-a	C3+TET-b	C3+TET-c	C3+TET-d
6419826	rpmI	66	54	55	51	38	43	38	46	24	37	14	35	35	23	25	30	10	19	23	33	37	43	2	44	2	6	2	3
6416833	yadG	294	321	206	276	269	230	184	278	256	223	223	316	220	177	234	214	311	303	261	326	283	321	174	375	112	123	39	126
6417010	dgcC	2915	2899	2169	3038	2823	2648	1977	3073	2459	2532	1981	2662	2228	2268	1940	2469	2392	2567	1663	2544	2465	2348	972	2473	718	725	127	978
6422540	dgcC	751	674	570	769	729	737	540	811	546	702	506	675	604	655	515	598	756	839	550	769	960	882	385	955	347	261	30	198
6420159	rlmM	1690	1688	1238	1925	1754	1728	1258	1921	1613	1605	1335	1753	1442	1244	1209	1389	1597	1747	1047	1700	1617	1534	634	1468	540	324	82	264
6416151	ygeY	1307	1205	896	1306	1410	1337	887	1403	1130	1338	948	1279	1091	1155	916	1281	1402	1518	960	1783	1699	1562	583	1588	584	438	91	369
6414685	pspE	701	680	541	820	928	744	638	815	622	693	535	793	600	529	535	604	798	779	628	701	583	563	248	652	266	126	32	132
6415617	ygaC	291	361	246	410	366	324	238	359	291	292	245	339	264	283	315	293	322	296	216	362	355	343	97	306	83	63	19	26
6423178	ubiB	42	25	12	35	9	11	10	20	7	10	7	7	5	7	21	20	10	15	23	37	14	25	4	20	2	2	0	3
6418056	ubiB	18	14	17	7	4	7	3	12	5	0	0	1	0	0	0	3	8	10	10	6	0	4	0	11	0	0	1	1
6416832	yjfJ	665	605	483	710	682	724	467	732	602	577	471	670	535	544	470	523	610	928	472	732	700	714	238	812	247	201	21	202
6415376	ymdG	489	428	323	434	386	369	331	680	377	445	345	399	337	352	299	450	320	379	226	431	359	301	128	309	92	64	10	49
6415813	dicB	314	290	208	316	250	331	161	281	263	241	211	254	271	223	205	276	299	405	236	305	277	326	103	305	154	70	3	41
6417194	yiaG	340	356	238	333	290	288	264	383	288	298	241	291	221	209	246	294	222	296	153	371	203	223	118	211	70	51	8	54
6417865	yiaG	50	70	42	86	52	72	23	74	44	59	43	43	38	46	51	56	56	62	36	137	42	42	11	32	31	12	2	4
6406023	yniB	350	340	228	411	316	380	219	453	320	364	264	352	332	303	264	344	315	392	248	380	406	383	153	399	103	92	8	59
6416226	yeiG	1686	1646	1266	1692	1623	1550	1159	1786	1501	1546	1365	1560	1369	1473	1312	1571	1646	1729	1182	1791	1971	1706	582	1742	526	502	108	357
6415436	yaiP	136	123	89	121	113	170	118	127	112	99	97	137	106	121	120	138	132	155	120	115	194	152	76	222	70	46	6	54
6415709	nusG	155	118	115	161	190	151	114	161	149	136	118	134	111	123	100	148	110	127	85	98	120	108	26	106	23	35	12	24
6416160	uvrC	1077	1144	772	1324	1195	1372	1002	1341	1101	1068	735	1071	960	989	824	946	1435	1460	1248	1458	1181	1125	345	1386	346	434	149	308
6420373	hemE	34	40	27	36	4	1	20	16	17	0	1	9	1	0	9	4	3	1	3	10	2	9	3	2	0	4	0	1
6416888	hemE	325	333	280	326	306	321	299	338	247	297	212	309	237	266	252	255	286	273	165	262	332	328	87	243	100	40	15	49
6416165	hslO	430	494	341	512	424	445	373	476	452	490	383	460	361	415	394	581	557	608	398	519	666	675	259	739	224	180	31	114
6421756	glxK	682	697	529	769	735	763	490	784	618	658	512	647	624	561	482	598	667	754	441	714	727	849	178	696	267	220	23	131
6422688	ascG	367	348	276	372	350	346	261	319	328	306	240	312	313	324	232	321	291	333	208	321	314	271	100	333	79	60	8	75
6419830	ascG	719	670	531	822	657	728	466	777	625	537	571	605	586	506	527	634	682	757	433	760	690	631	245	585	203	151	34	85
6421041	yebV	155	159	139	177	163	200	149	196	165	188	123	171	130	100	141	171	165	132	103	170	151	144	84	119	47	31	6	20
6420647	insJ	135	124	106	152	123	106	83	128	113	112	71	108	95	62	87	97	122	148	74	135	25	34	42	35	7	7	7	3
6416462	xseB	854	849	632	874	791	784	592	913	668	656	550	752	701	602	510	722	949	1023	618	1049	1376	1220	386	1080	450	307	64	215
6419506	csgA	665	607	534	728	629	646	596	668	566	681	470	635	467	619	553	563	631	673	471	793	666	713	188	599	245	159	28	201
6417662	lpcA	12	8	3	5	2	1	4	4	3	1	2	9	0	4	5	4	13	3	4	10	19	34	0	23	29	48	0	10
6416584	lpcA	9	11	9	15	16	12	7	12	9	7	6	8	2	1	3	4	11	20	12	30	33	25	15	60	27	14	0	21
6419202	yqjA	663	630	469	672	726	655	427	702	620	496	442	573	491	529	426	590	541	646	412	622	600	577	204	538	176	131	20	118
6415834	sdaB	151	146	111	194	146	187	116	172	176	198	128	189	154	146	104	161	154	193	101	144	97	152	51	169	38	24	6	16
6416582	yeeO	975	937	693	1128	883	974	634	1012	818	816	640	960	634	595	521	728	628	1063	440	980	508	409	244	377	125	102	64	49
6418672	fdnG	668	671	479	656	543	556	440	670	537	594	440	538	497	459	384	435	554	621	491	575	518	481	129	465	149	102	18	82
6421895	ycjX	1229	1138	908	1418	1287	1304	974	1439	1169	1047	957	1071	920	993	1063	1060	1357	1582	1003	1421	1102	1083	440	1149	301	225	84	204
6419659	ycjX	864	881	631	1036	959	791	756	1124	818	778	697	751	623	643	559	722	829	872	589	943	602	557	221	625	153	126	22	79
6418161	yqhA	264	255	193	285	270	253	243	344	226	232	184	316	209	207	191	273	227	310	151	277	213	248	80	260	55	37	7	27
6421151	gltL	856	800	621	910	789	795	592	917	839	736	602	819	677	662	626	780	765	837	530	827	741	854	256	698	249	191	40	171
6421936	yehS	735	662	524	690	623	749	509	734	576	683	451	645	471	489	493	544	581	707	463	673	593	579	197	509	176	135	27	114
6416178	tdcG	231	226	178	285	246	256	218	246	251	239	193	220	219	178	241	264	310	247	194	263	270	243	96	247	130	52	21	72
6419100	tdcG	216	206	158	214	225	242	177	243	206	204	172	220	193	177	128	173	174	193	115	200	199	159	93	204	69	39	10	28
6418035	yadL	398	339	273	410	382	415	313	384	312	383	309	349	271	301	295	428	488	459	286	434	478	852	152	445	177	4169	26	82
6420170	rplT	0	2	0	0	0	0	0	0	0	0	0	0	0	0	0	0	0	0	0	0	0	0	0	0	0	0	0	0
6419364	ybiT	590	505	387	617	538	560	348	593	438	489	381	461	371	482	404	476	457	469	304	488	477	407	152	509	95	63	39	67
6420293	ybiT	759	807	612	847	792	804	528	886	741	744	603	774	637	685	556	712	659	785	510	837	685	643	212	645	270	152	28	111
6422417	flxA	108	102	70	122	80	102	69	150	77	77	83	79	89	57	69	104	282	97	53	107	112	96	22	58	47	22	0	14
6414459	flxA	107	159	73	145	149	113	105	159	81	115	113	142	101	114	123	130	133	113	78	171	130	141	43	167	59	39	1	45
6419760	sufD	447	518	331	494	446	517	337	506	468	447	414	473	421	378	335	501	460	592	355	515	420	397	167	416	111	119	15	77
6419087	hslO	1	2	0	7	9	3	2	3	7	8	0	5	5	3	0	5	2	7	2	5	2	4	3	12	2	0	0	0
6419817	yccE	124	129	92	130	127	153	116	143	169	87	102	144	80	97	104	149	89	70	51	91	171	133	28	127	56	42	5	11
6417288	yaeR	920	926	756	1061	928	934	721	1029	833	782	768	798	704	721	708	799	966	939	684	987	889	1030	405	945	307	295	40	230
6418565	hemB	760	718	538	753	452	492	479	580	433	440	352	507	383	358	362	375	382	459	392	593	305	318	163	349	87	74	29	54
6416657	rpiB	181	192	154	194	147	215	131	254	147	207	167	186	165	168	168	185	190	248	146	227	267	231	73	225	104	69	9	96
6417797	glpT	404	353	284	414	400	361	261	433	323	307	267	363	353	367	310	356	439	618	319	486	471	430	217	481	153	97	26	87
6406194	ghxP	558	559	465	592	570	538	392	669	458	568	394	547	414	497	414	550	521	632	441	633	573	543	253	746	166	172	56	129
6422117	ghxP	298	276	233	365	282	281	247	333	259	268	226	315	233	264	238	277	248	332	204	305	276	306	109	288	101	54	16	51
6420144	glgA	1029	997	794	1230	1029	1084	837	1085	923	895	762	897	930	859	791	881	967	1038	739	1051	896	842	406	732	258	128	25	113
6423257	sapD	77	60	64	77	50	46	31	48	30	31	25	34	22	53	38	16	90	153	111	120	172	157	38	181	64	81	0	33
6415791	yfiE	451	506	306	536	497	483	343	538	424	326	348	411	332	388	342	385	384	464	305	458	333	407	123	360	89	144	32	57
6416137	yfiE	731	713	617	732	784	724	630	802	785	739	642	778	685	654	639	784	833	929	603	871	985	810	372	840	279	230	38	157
6420024	smg	738	737	542	774	669	725	509	767	623	647	512	660	523	557	463	582	600	767	420	665	475	571	189	537	112	101	25	59
6420272	rpnE	242	203	170	262	233	244	176	272	219	263	161	260	183	220	224	245	236	361	204	348	319	331	96	318	93	106	6	132
6417764	tyrB	846	797	653	880	876	814	569	886	745	748	712	735	749	660	596	721	790	850	628	883	849	805	341	696	215	203	19	134
6420523	tyrB	502	476	382	589	480	466	323	494	485	429	309	533	415	353	343	433	421	463	280	481	342	360	164	388	98	86	35	35
6406207	hybE	1252	1197	916	1308	1327	1252	906	1430	1177	1125	938	1203	1041	1091	950	1114	1170	1336	833	1347	1211	1110	454	1043	390	325	69	215
6415930	hybE	1202	1151	900	1238	1181	1159	829	1371	1067	1167	866	1155	1021	1054	876	1043	1010	1251	813	1174	1309	965	389	1011	427	226	83	163
6414644	yfdE	477	490	331	513	621	455	412	669	429	416	424	505	425	455	403	544	452	525	318	530	577	587	207	551	221	175	21	106
6405953	bglF	620	593	463	680	667	683	531	698	567	687	570	627	568	642	564	637	685	740	608	741	812	709	328	684	240	162	43	90
6418495	bglF	880	844	568	830	871	870	623	932	828	901	708	1031	743	785	754	927	795	943	540	881	866	871	304	894	270	183	39	163
6419713	infA	4	1	0	5	0	0	0	2	2	1	1	2	5	0	1	0	4	0	1	0	6	1	0	1	1	0	0	0
6405981	wbbJ	1356	1298	925	1315	1258	1296	923	1254	1085	1154	966	1234	1055	1130	959	1209	1322	1397	872	1260	1379	1367	507	1232	438	325	41	218
6416125	dicC	260	225	171	263	141	107	116	157	73	31	17	22	12	20	15	21	235	285	156	297	22	34	9	30	5	3	5	5
6418533	rpsA	15	21	18	21	18	14	7	4	10	7	3	17	5	6	4	24	10	9	11	9	21	8	3	16	0	0	0	3
6417217	cadA	510	464	382	515	437	530	324	523	375	425	335	484	322	367	291	404	339	385	237	396	280	318	120	299	118	68	10	85
6422651	dosC	654	680	501	720	669	667	507	717	655	674	528	737	550	569	540	665	642	905	468	728	649	589	235	609	207	138	40	115
6418279	nuoI	883	869	717	982	903	954	726	976	623	733	648	719	614	622	607	608	852	830	540	834	798	880	431	660	141	159	55	83
6420943	hyaC	688	602	543	756	753	707	499	873	664	593	567	672	601	555	533	644	601	598	430	658	591	590	179	570	163	156	36	117
6416636	guaC	610	665	470	645	654	600	436	699	515	562	443	631	531	481	442	532	565	732	407	675	655	808	283	690	215	307	42	169
6416442	dgcN	564	565	429	583	520	537	378	582	478	495	425	538	459	442	413	549	662	775	363	627	672	653	193	672	223	206	25	159
6421011	galF	859	868	629	996	949	780	666	1027	848	804	668	906	729	789	694	934	808	898	590	966	851	729	317	807	267	174	46	136
6417312	ydhT	707	724	535	750	666	802	581	736	688	652	609	687	618	655	514	600	673	821	502	719	680	673	215	669	253	162	10	145
6418523	yehS	429	421	291	414	446	365	327	490	330	328	255	373	330	318	291	348	341	381	260	420	399	360	143	428	115	77	32	67
6416412	pgaA	447	450	326	550	475	629	404	605	417	485	350	469	438	439	354	464	499	538	376	562	587	524	132	619	199	133	8	109
6419128	pgaA	285	256	171	285	285	227	287	276	261	229	214	248	197	218	183	259	328	279	165	252	229	263	96	280	109	51	3	32
6418939	rlmM	1783	1677	1317	1756	1534	1691	1214	1832	1524	1552	1335	1666	1319	1474	1145	1524	1551	1694	1061	1717	1850	1350	612	1337	488	379	102	260
6417878	lpoA	633	624	483	728	525	567	417	724	531	569	463	582	381	513	422	569	551	575	366	685	422	548	318	656	70	78	46	63
6419184	dctA	174	131	104	195	133	163	92	158	138	121	89	142	127	122	114	127	122	178	93	155	96	134	34	135	34	19	10	13
6414523	uvrB	332	296	243	331	276	274	193	287	291	259	160	285	231	212	223	263	265	270	164	287	239	167	82	219	39	34	0	28
6418401	matP	267	341	259	289	280	240	201	355	250	217	193	276	136	179	174	218	312	341	272	355	324	337	102	374	146	106	19	85
6415893	dtpA	141	135	121	189	129	132	112	140	84	101	80	111	78	76	71	101	83	103	78	110	115	119	35	136	17	50	3	26
6417469	dtpA	133	137	103	134	123	139	95	131	127	165	113	96	85	119	120	114	117	130	94	115	187	153	64	142	53	44	7	26
6415840	xseB	78	108	75	128	53	85	50	97	20	39	42	35	20	10	19	20	70	63	49	64	62	42	29	71	11	6	4	12
6422399	ynfS	23	27	22	45	31	35	13	20	39	36	17	32	25	27	21	35	27	50	27	42	33	59	2	25	12	15	0	0
6417393	glpF	1529	1525	1239	1723	1568	1671	1103	1557	1405	1446	1103	1341	1292	1268	1149	1305	1438	1974	1216	1780	1599	1788	670	1821	546	454	113	386
6419557	glpF	1274	1224	979	1355	1172	1263	830	1392	956	1063	879	1192	948	1000	889	1150	1102	1414	873	1385	1227	1318	565	1155	400	404	81	272
6418208	mtlR	159	172	113	182	134	144	110	155	149	168	122	211	141	143	159	123	132	132	108	162	102	151	53	141	57	32	5	19
6416519	mtlR	341	295	279	404	372	316	225	361	299	338	202	272	216	286	227	263	307	367	210	325	272	231	87	313	80	57	17	45
6416472	msbA	0	0	5	0	0	0	0	0	0	0	0	0	0	0	0	0	0	0	0	0	0	0	0	0	0	0	0	0
6420049	msbA	51	47	40	74	48	76	36	69	72	49	27	51	46	61	49	42	33	49	24	32	32	39	16	27	4	11	0	11
6419547	perR	9	10	6	10	2	10	2	12	13	13	14	9	9	18	15	20	14	31	13	13	18	27	8	18	7	1	0	5
6417383	perR	547	534	400	530	440	483	335	548	426	442	381	492	462	421	349	520	515	544	380	597	644	542	235	611	211	164	24	150
6414500	mntS	584	582	456	630	574	561	440	685	548	513	390	632	429	465	419	446	624	624	389	641	679	711	235	644	194	247	34	207
6415539	mntS	144	149	101	176	160	132	93	138	120	121	78	132	128	134	81	94	110	120	57	117	133	109	24	135	39	45	3	15
6419660	bamB	44	24	28	19	46	24	44	19	25	31	68	37	15	27	49	9	24	12	24	17	7	18	10	19	6	1	12	0
6421896	bamB	26	19	20	16	15	33	28	25	27	20	25	27	28	22	20	25	39	17	22	23	12	7	6	21	1	0	0	2
6422334	casD	1215	1222	934	1396	1408	1331	1098	1415	1210	1246	1100	1331	1007	1170	1023	1166	1289	1553	919	1491	1180	1191	493	1262	362	323	70	201
6419032	malY	938	855	668	951	823	835	664	1008	802	787	614	802	696	711	643	843	784	853	631	1025	776	663	234	658	205	162	24	131
6415389	malY	174	173	111	178	134	154	99	192	140	151	103	169	154	125	114	141	137	144	68	143	87	74	51	68	7	7	11	12
6417570	yfiC	340	305	224	390	346	377	231	410	303	259	242	372	258	300	253	314	290	315	226	351	321	312	146	299	77	76	17	54
6423100	nfrB	257	241	200	280	255	242	199	301	244	281	218	295	192	219	212	258	269	318	194	277	401	300	81	330	126	79	15	55
6422129	csgA	10	19	17	30	30	24	16	32	15	25	21	18	10	15	12	19	21	19	10	14	16	26	4	17	11	12	0	9
6417564	secY	1	5	1	4	0	0	0	0	0	1	0	0	0	0	0	0	0	2	0	1	0	0	0	0	0	0	0	0
6417799	yabP	184	170	119	182	162	163	99	180	141	145	112	135	110	151	101	132	144	162	116	179	150	144	55	162	28	59	11	35
6417026	ghxQ	326	304	238	325	336	352	229	403	329	336	238	322	298	277	261	303	328	375	233	336	309	316	108	319	98	92	17	56
6417733	bioB	2190	2296	1732	2238	2091	2128	1527	2504	1977	1890	1628	2140	1759	1802	1590	2033	1990	2138	1444	2130	1987	1878	727	1831	562	478	120	410
6416371	bioB	929	871	731	946	990	818	617	968	718	706	708	833	655	725	612	780	604	772	484	710	608	601	252	574	177	189	45	108
6417576	uspG	607	684	519	666	576	580	476	656	577	557	474	560	418	557	451	527	493	678	408	526	465	500	168	406	157	103	29	67
6419889	dppC	26	18	18	38	25	24	28	27	40	18	8	20	20	19	20	26	44	39	17	35	71	17	0	88	13	17	2	19
6417065	dppC	72	68	48	78	55	64	35	63	47	47	42	70	48	60	46	43	63	50	61	90	84	74	23	73	20	14	1	37
6419292	cueO	439	407	359	519	373	385	310	548	410	367	352	387	322	384	361	410	415	508	348	565	437	555	226	528	196	229	34	135
6416299	torI	87	96	76	163	103	87	106	157	72	109	75	150	68	100	90	114	92	131	48	129	92	101	48	70	26	25	2	13
6419342	efp	87	67	53	95	67	41	50	59	8	5	5	27	0	15	1	1	14	25	29	22	29	57	20	41	3	5	2	7
6420167	ybaK	274	285	194	265	264	206	166	293	219	161	166	205	163	181	166	192	244	152	141	200	183	163	69	167	59	35	18	24
6421626	yeeA	314	293	200	328	317	277	157	300	383	270	185	356	288	255	223	331	343	362	183	290	350	257	136	309	117	65	13	59
6419152	yeeA	845	883	692	1093	889	967	688	1042	854	884	751	874	762	764	694	831	981	895	667	988	967	871	301	911	265	269	58	156
6418539	ydjZ	250	241	209	286	256	295	200	309	249	234	212	240	216	240	175	235	236	264	159	262	213	213	78	239	41	49	11	29
6421506	bhsA	601	553	426	595	495	593	426	554	493	504	384	428	411	429	408	486	590	551	374	504	519	422	195	466	128	59	27	91
6421053	rpiB	302	251	224	330	332	306	207	321	272	227	219	304	219	220	248	321	303	289	285	282	346	381	148	309	121	121	21	101
6417693	oxc	553	526	411	578	543	617	432	598	572	478	453	618	461	526	407	602	515	636	423	666	677	645	246	579	207	223	30	114
6406170	rhtB	726	694	503	791	700	721	482	825	676	602	523	681	588	580	495	630	705	604	444	671	533	519	295	524	142	106	52	83
6420450	yqiD	166	164	137	233	225	218	138	225	151	143	135	182	129	129	134	170	168	233	98	142	127	148	49	133	58	38	10	28
6418398	yqiD	381	322	255	347	456	388	285	420	359	331	304	386	324	354	313	304	519	559	259	375	462	451	134	461	134	132	8	80
6423304	uspG	612	579	447	653	582	608	496	649	546	574	423	581	460	532	456	543	569	617	406	612	668	524	174	536	203	184	33	110
6418479	ppdD	1563	1574	1202	1688	1550	1623	1217	1808	1481	1456	1171	1596	1344	1165	1223	1370	1409	1485	1008	1580	1492	1513	786	1490	483	579	108	323
6414398	hicA	425	449	289	479	415	377	384	506	330	380	313	443	394	326	323	435	370	430	274	442	369	314	94	339	95	50	20	66
6420251	hicA	725	733	475	760	675	711	577	721	671	547	491	722	657	500	436	649	681	750	497	637	583	568	181	542	171	148	41	118
6421096	yhiM	472	439	365	495	446	460	335	483	364	415	330	399	405	353	331	442	400	528	275	432	412	473	172	351	122	83	31	72
6419845	pspD	342	329	263	402	118	149	116	170	140	136	120	135	138	141	147	180	213	241	189	220	168	196	69	198	44	18	6	14
6406138	yhjX	194	172	135	200	174	198	136	209	152	194	139	164	133	127	125	123	160	137	118	151	174	129	66	143	64	46	3	24
6422362	yhjX	264	244	184	355	287	335	222	346	278	247	173	222	235	280	193	276	358	283	171	272	283	328	113	269	66	49	8	55
6417346	ydcD	630	554	455	634	586	625	447	708	529	538	484	594	494	474	436	596	470	515	242	433	503	503	178	416	128	111	32	62
6422617	gntP	1028	1089	678	1122	923	1033	848	1135	987	927	710	980	924	857	692	957	1063	1222	757	1008	1157	1191	501	1142	319	473	50	241
6418761	torI	359	309	255	402	383	341	279	354	358	356	297	336	350	369	276	362	459	446	286	413	469	368	135	416	151	94	21	45
6416224	glcB	836	851	648	966	948	931	710	1033	802	742	642	916	754	794	634	817	832	911	681	843	776	919	290	748	289	205	43	136
6416875	glcB	480	431	340	513	516	528	369	577	419	389	345	509	384	370	349	464	482	500	286	464	452	315	196	424	205	107	21	65
6419736	dicB	160	109	114	162	149	147	111	139	118	111	92	161	88	88	101	119	161	188	107	162	132	129	51	132	41	24	1	15
6423246	yjgL	297	331	217	329	262	316	220	306	227	278	259	282	231	234	215	235	276	334	262	280	314	310	124	328	131	109	14	77
6420670	ubiG	40	54	26	27	17	42	17	26	4	8	1	10	6	4	5	9	19	14	12	40	13	8	2	77	0	3	2	4
6418258	dnaB	370	409	295	498	405	357	264	460	376	358	299	384	333	294	296	384	324	307	206	381	290	284	106	292	117	38	13	90
6420644	yagU	665	589	487	667	647	612	528	675	555	586	405	590	492	504	460	564	593	688	539	693	702	529	254	607	224	207	25	157
6418136	ymgC	164	173	151	199	229	210	144	250	194	187	141	204	160	175	128	161	128	172	108	170	192	216	55	227	47	57	11	27
6420219	ymgC	95	94	71	119	101	116	74	147	89	127	63	123	113	74	77	99	132	110	119	156	135	118	35	121	45	77	5	29
6418592	kbl	511	478	332	509	524	457	383	546	468	385	352	430	321	425	372	437	350	418	260	441	348	342	137	384	150	113	10	84
6421861	dhaR	1572	1678	1180	1853	1572	1537	1103	1632	1240	1131	1002	1350	1039	1107	1051	1212	1054	1153	785	1064	937	936	377	863	227	166	47	104
6419400	sutR	1010	986	709	972	963	912	713	1045	831	883	712	888	786	740	675	826	859	1086	689	964	769	728	277	794	201	213	45	166
6418404	ribE	17	17	11	32	26	12	21	27	36	15	28	23	17	36	18	20	24	12	9	19	25	32	4	34	6	5	0	2
6420456	ribE	14	9	7	24	14	3	3	22	3	2	7	11	5	8	14	18	12	1	0	9	18	2	3	15	9	5	0	3
6421546	rplS	1545	1586	1094	1763	1296	1196	882	1377	879	834	662	833	797	760	630	738	953	998	713	1001	1146	1150	386	1254	341	227	43	219
6417279	flgB	867	779	685	921	869	949	609	913	810	783	603	762	688	717	666	752	755	837	513	822	675	691	274	592	193	148	41	110
6416395	flgB	2651	2607	2135	2884	2636	2682	2062	2993	2482	2275	2007	2592	2161	2302	2212	2220	2407	2765	1653	2616	2052	1918	755	1979	567	412	127	320
6406066	torR	651	528	451	602	551	577	407	578	525	597	408	530	468	470	395	553	471	534	363	529	456	505	135	474	171	155	9	66
6419181	rssB	330	330	248	378	362	394	299	353	401	338	256	355	335	350	357	409	449	498	417	569	1199	1908	3013	1703	1563	3202	1060	2087
6420097	rssB	516	480	367	605	576	561	432	559	597	522	430	579	448	443	457	534	542	682	476	729	1350	1803	1935	1712	1734	2871	489	2101
6419638	iaaA	441	407	315	459	470	419	259	526	403	334	287	386	391	323	310	386	413	459	263	405	362	358	145	375	94	81	30	61
6422551	rpnC	1556	1359	1440	2108	1408	1420	1478	1600	1072	999	1152	1164	1489	1035	1392	1177	1004	920	908	1010	805	896	518	865	247	294	63	210
6417021	rpnC	432	375	280	443	433	456	291	488	352	381	310	407	357	349	320	426	360	588	302	471	464	419	214	461	152	130	33	157
6422641	fhuE	1532	1503	1048	1588	1440	1533	1098	1589	1292	1399	1084	1537	1260	1148	1134	1426	1538	1684	1074	1551	1379	1508	426	1441	432	362	49	309
6419046	hisL	823	881	627	970	853	857	643	988	670	862	673	798	708	622	643	774	875	918	576	858	815	823	288	851	244	196	22	133
6417160	hisL	371	367	283	426	395	433	328	518	325	390	322	421	324	368	285	365	385	432	260	448	424	382	137	326	116	80	3	88
6419790	adeP	941	941	693	946	976	992	686	1012	949	974	767	973	797	876	761	855	921	1029	574	833	761	781	295	841	260	169	39	141
6416560	ygiD	446	385	345	417	483	449	379	518	393	399	330	378	361	353	321	437	453	443	249	431	472	376	160	384	131	120	16	74
6421215	ygiD	318	369	256	403	360	289	268	349	268	392	255	362	242	306	238	329	332	330	215	339	271	274	104	295	77	63	14	51
6418833	ribB	8	14	7	50	7	5	1	9	0	2	5	0	4	3	0	2	1	3	2	3	0	0	0	3	1	5	0	4
6416328	ribB	5	6	2	5	6	0	0	5	0	2	0	1	0	0	0	0	1	2	0	0	7	1	0	7	0	0	0	0
6419375	yddA	100	132	73	106	107	104	66	136	89	105	80	79	74	82	85	97	135	136	95	110	164	110	41	100	45	44	0	31
6423264	rnb	584	599	433	518	412	364	314	390	233	171	190	187	123	96	120	128	194	230	177	296	189	161	66	142	64	28	5	25
6417562	accA	604	582	431	624	588	553	478	726	563	605	582	598	616	621	607	654	863	884	673	879	1121	1118	349	1043	354	293	60	203
6406177	ampG	278	297	216	290	290	331	227	317	282	300	260	246	285	264	260	201	324	276	225	307	276	247	115	199	75	46	5	42
6418502	rpnA	2841	2950	2282	3028	2837	2747	2148	3003	2632	2769	2263	2532	2224	2289	2097	2537	2795	3139	2032	3054	2777	2456	1076	2700	877	555	156	441
6405960	rpnA	2260	2252	1821	2493	2331	2240	1704	2589	2133	2107	1600	2255	1894	1871	1707	1869	2215	2486	1670	2336	2168	1926	807	1999	699	468	117	289
6417240	yfgD	303	267	237	323	284	291	220	312	279	286	240	294	265	283	228	221	255	305	235	355	253	281	124	315	119	56	14	56
6416179	ykgV	231	179	152	188	204	189	140	233	192	172	147	188	189	153	185	221	176	166	101	143	171	155	44	162	74	29	12	18
6419316	cbtA	2082	2072	1648	2450	2291	2067	1659	2283	2041	1913	1783	2093	1724	1779	1694	1912	1991	2388	1579	2212	1927	1800	833	1957	567	461	68	407
6419902	cbtA	745	761	583	827	701	816	565	822	678	650	585	787	561	618	639	773	799	889	592	792	787	769	291	786	213	179	29	141
6419850	yciU	348	331	301	419	349	445	238	363	299	271	283	382	324	269	261	311	345	488	258	392	459	395	105	334	124	73	20	50
6417735	entS	181	224	175	226	186	199	135	210	175	182	109	200	133	162	141	184	120	205	132	270	206	184	48	231	71	44	7	49
6416144	yidD	2409	2390	1801	2502	2265	2192	1694	2466	2012	2035	1749	2127	1758	1968	1712	1925	1896	2078	1401	2225	1612	1527	604	1585	478	349	103	478
6420105	ecnB	504	473	383	525	465	467	365	555	420	439	346	443	425	398	396	481	427	445	272	495	450	502	162	500	114	147	40	113
6418460	cnoX	408	408	285	463	380	400	284	454	298	353	329	364	316	274	337	381	373	388	226	421	386	357	106	342	106	80	20	70
6417591	cnoX	1197	1183	992	1257	1312	1235	930	1385	1077	1199	965	1250	1011	973	1017	1246	1139	1210	797	1390	1103	1029	413	1049	335	264	57	243
6419205	eno	2	0	0	3	0	2	0	0	0	0	0	1	0	0	0	0	0	0	1	0	0	0	0	0	0	0	0	0
6406222	eno	20	13	14	14	13	33	18	19	11	26	20	26	17	20	10	16	22	32	19	16	49	43	16	27	8	8	0	0
6423298	yfiC	58	78	63	63	70	68	46	75	46	63	61	69	49	57	68	86	62	85	39	91	109	104	36	78	42	15	8	17
6405515	zapD	122	146	118	158	128	131	102	142	132	107	128	146	116	134	102	114	134	177	127	150	208	206	43	195	103	74	11	39
6419674	nudE	183	180	130	214	181	126	122	187	142	150	107	213	139	149	155	168	171	194	138	191	174	194	38	162	59	52	0	74
6405519	nudE	324	291	214	295	281	280	253	334	242	264	252	279	230	224	216	301	268	347	200	323	325	304	69	226	88	88	10	78
6417890	kbaY	149	139	113	166	123	166	107	199	149	131	97	119	123	114	94	140	126	135	71	118	156	110	38	131	46	42	3	22
6422497	kbaY	1642	1698	1305	1901	1684	1719	1329	1832	1646	1647	1415	1695	1311	1184	1316	1383	1460	1736	1166	1604	1459	1326	515	1466	459	372	54	275
6414539	yccF	170	139	115	133	148	145	93	147	109	120	106	157	96	104	97	131	134	133	84	145	97	85	24	112	19	11	1	19
6417569	ypfJ	517	543	402	575	584	609	454	590	504	503	437	511	488	507	392	547	458	518	365	461	423	554	201	445	188	120	30	79
6423297	ypfJ	2066	1974	1608	2269	2092	1957	1504	2286	1901	1673	1476	1854	1697	1676	1477	1685	1828	1850	1159	1702	1462	1333	572	1494	446	435	87	307
6418239	ppx	542	508	398	655	512	518	373	585	461	429	404	519	385	445	408	454	443	732	349	537	329	402	201	412	67	58	32	57
6418015	yihL	199	176	157	225	200	210	119	233	175	176	155	197	158	128	149	261	175	206	150	202	225	207	68	189	80	53	12	52
6416441	yihL	247	237	191	250	222	195	152	256	240	212	181	254	246	189	146	302	264	316	215	309	286	385	107	373	97	102	17	117
6406111	hemX	89	91	71	82	60	76	50	68	69	55	67	58	34	42	37	43	42	44	25	40	23	25	30	22	11	5	1	2
6419236	hemX	34	28	22	24	33	39	23	23	31	22	25	18	18	21	17	25	20	23	19	21	23	13	22	22	2	10	0	5
6406071	amiA	196	175	117	202	154	198	155	176	165	129	129	164	170	144	121	161	195	226	184	248	147	49	46	99	39	16	7	11
6415845	bisC	96	83	56	88	93	60	71	95	61	83	51	71	58	55	67	76	83	77	34	85	44	45	46	75	18	2	3	8
6420735	bisC	351	383	241	380	379	323	241	373	338	313	209	295	338	267	259	306	258	300	164	292	263	221	101	233	70	35	12	40
6406073	cydD	85	96	40	113	21	31	16	39	11	11	12	3	1	0	2	4	25	60	33	58	3	4	2	1	2	0	2	7
6418166	accB	0	1	0	4	1	0	0	0	1	0	0	0	0	0	0	0	0	0	0	0	0	0	0	0	0	0	0	0
6418157	dgcQ	308	302	230	324	320	334	225	346	305	303	263	329	296	312	241	279	406	391	218	339	329	318	130	303	118	101	17	65
6415952	dgcQ	362	370	272	377	423	396	274	422	314	309	292	375	315	286	284	378	431	444	249	386	496	368	171	334	147	100	20	63
6418302	uhpT	1755	1644	1359	1847	1584	1623	1380	1965	1497	1482	1233	1517	1310	1351	1276	1507	1476	1753	1092	1710	1308	1346	511	1341	381	304	67	212
6418767	sgcB	947	941	648	943	876	875	621	947	710	746	617	831	788	698	681	808	745	889	544	987	754	909	326	884	307	241	62	175
6415583	inaA	1535	1407	1230	1765	1646	1580	1142	1686	1510	1483	1302	1487	1359	1325	1298	1410	1508	1642	1160	1725	1559	1503	612	1607	444	396	44	343
6417624	yagH	10404	9986	8366	12088	10578	10321	7998	11221	10163	9635	8422	10151	9514	9213	8760	8839	10435	11893	8118	11914	9470	8870	3915	8948	2612	1999	461	1711
6421687	yagH	8580	8389	6518	9589	8563	8482	6566	9491	8350	8483	6784	8258	7974	7582	7183	7727	9597	10188	6749	10091	9396	8977	3559	8873	2702	1963	457	1663
6419464	yahK	1289	1330	931	1373	1316	1327	950	1423	1212	1204	952	1228	1017	1162	1003	1178	1384	1350	1001	1470	1525	1339	401	1384	487	383	64	286
6406046	gsiA	579	552	373	658	500	578	392	566	543	504	417	523	474	447	448	478	514	588	387	649	526	539	217	638	128	117	32	77
6415683	gsiA	24	15	16	16	19	20	12	25	18	22	12	14	12	14	9	8	11	17	19	12	21	27	4	20	8	19	1	3
6406233	solA	593	560	469	649	581	613	448	629	524	571	460	580	492	547	442	519	532	633	376	660	476	545	189	477	121	99	14	83
6419216	solA	621	596	547	743	600	583	547	692	521	553	532	600	466	503	472	511	571	668	380	630	540	444	175	476	136	80	29	62
6414673	hofP	602	597	491	648	602	546	416	683	518	500	522	570	489	446	472	500	495	561	434	580	579	476	173	540	155	110	32	92
6420519	yihX	77	55	47	84	76	102	56	75	77	82	64	72	71	55	51	73	54	52	44	77	67	69	11	57	20	5	1	10
6419260	argH	702	670	492	743	734	622	492	858	556	577	491	710	495	632	563	531	751	720	559	738	827	826	279	848	280	296	46	228
6418639	rarA	1126	1112	913	1192	1091	1137	868	1115	1034	1009	883	1034	868	911	824	1020	991	1027	608	1040	938	772	260	779	282	247	48	125
6415842	apaG	167	184	144	211	242	204	138	234	129	220	147	190	139	178	165	188	150	192	115	165	161	160	76	138	41	48	11	19
6416464	apaG	0	0	0	0	0	0	0	0	0	0	0	0	0	0	0	0	0	0	0	0	0	0	0	0	0	0	0	0
6421712	yqgD	338	362	277	373	376	409	266	442	317	352	299	400	269	355	270	291	303	403	226	309	275	226	123	288	58	32	36	27
6423107	yqgD	116	159	82	106	97	107	115	121	118	99	92	137	89	103	103	128	134	141	80	153	80	124	60	120	18	11	11	16
6419708	hybG	536	536	435	609	541	584	440	631	555	538	494	510	443	464	410	483	517	568	399	550	690	583	194	575	177	105	14	99
6417343	potH	988	1049	784	1171	1024	1030	818	1186	981	977	827	1082	879	971	857	1005	1128	1168	779	1192	954	1058	318	1090	305	252	43	209
6419278	uvrB	1329	1343	984	1521	1332	1350	1003	1569	1214	1167	1006	1242	1123	1138	988	1172	1176	1266	859	1308	939	900	350	917	240	223	66	147
6420387	ubiJ	21	17	19	56	23	19	3	33	0	0	5	2	2	1	0	0	12	20	22	38	12	13	3	10	5	1	0	4
6419821	beeE	30846	30483	23988	34093	30728	31432	22799	33825	28126	28004	23424	29366	24320	24984	23464	26905	24917	28111	18581	28101	23720	23336	9239	23846	7363	5980	1130	4585
6416108	melA	1741	1727	1195	1784	1586	1662	1091	1939	1389	1347	1124	1531	1104	1173	1158	1334	1396	1689	1048	1581	1651	1712	624	1608	482	555	66	358
6405984	yjaH	661	714	550	767	696	743	515	670	628	703	583	686	637	615	589	702	600	691	458	637	622	734	226	751	162	173	62	138
6420250	rfbX	2500	2431	1844	2634	2744	2879	1928	2968	2356	2455	1911	2563	2132	1989	1905	2640	2086	2333	1474	2369	2296	2260	720	2328	810	724	99	486
6420972	yigZ	1356	1173	912	1307	1071	1128	847	1380	1179	1059	890	1201	980	1017	956	993	1165	1198	842	1296	1151	1213	438	1235	397	417	76	325
6417872	yagB	1150	975	833	1154	1062	1182	823	1204	1036	971	914	1064	956	978	805	1016	1037	1213	740	1102	1100	1082	349	1019	425	336	57	229
6417201	yagB	1806	1746	1281	1909	1805	1867	1392	2036	1663	1796	1432	1855	1631	1608	1579	1840	2068	2066	1464	2316	2240	2420	742	2170	764	677	74	436
6423180	fur	34	38	30	39	18	20	6	15	4	4	3	2	4	2	0	1	33	28	26	32	37	38	16	32	12	37	0	12
6416609	yjbM	236	237	175	182	224	238	133	181	170	189	165	203	150	166	126	164	256	205	108	212	136	155	78	131	28	25	11	33
6417517	qseG	482	547	410	519	571	509	315	549	443	427	361	452	471	382	382	437	441	543	327	561	493	407	149	360	153	121	12	98
6422033	qseG	748	741	572	901	824	851	636	893	799	797	620	903	700	731	718	869	1080	1236	676	1086	1171	1059	359	1129	310	285	52	178
6416847	frmA	330	369	221	349	231	265	228	256	233	207	246	290	211	243	214	235	238	287	171	243	312	246	82	265	103	49	10	58
6421588	zntA	1470	1584	1223	1542	1441	1530	1085	1580	1271	1278	1126	1374	1082	1217	1047	1204	1163	1422	879	1510	1107	1141	455	1130	297	260	112	201
6419804	zntA	642	669	459	769	615	675	512	681	561	556	463	543	540	528	438	482	528	752	456	651	532	546	223	503	179	116	57	99
6421794	dapD	5	2	1	2	9	0	0	0	3	0	0	4	1	0	0	0	4	0	3	5	0	0	1	1	0	0	0	0
6418688	dapD	1746	1716	1329	1862	1720	1773	1255	1822	1512	1436	1353	1474	1369	1376	1431	1450	1265	1504	1097	1463	1236	1225	515	1322	426	289	47	208
6419526	ycgY	155	116	79	111	146	153	83	150	118	122	82	136	131	140	119	115	144	161	128	151	324	268	87	227	62	76	18	22
6422088	ydeO	185	142	121	162	192	200	141	199	167	158	147	142	120	156	155	178	149	199	91	195	216	236	86	201	43	184	16	46
6420772	rpmC	12	11	12	11	5	3	8	15	11	3	9	7	2	9	7	11	2	6	5	4	10	9	4	13	0	3	0	0
6417169	rpmC	244	204	191	262	248	263	208	308	274	250	225	268	230	254	243	340	296	296	220	371	442	381	107	458	152	89	12	108
6421600	rnc	42	55	36	39	16	44	19	19	11	2	9	8	2	10	5	5	15	16	8	8	6	10	19	9	13	5	0	1
6416251	rnc	92	90	56	110	65	49	56	90	23	18	24	26	15	21	8	11	35	28	33	43	30	31	30	22	14	1	11	1
6420495	ybgO	1157	1299	879	1317	1237	1163	873	1328	1066	1171	1017	1133	986	1046	943	1022	1250	1353	971	1219	1248	1255	367	1194	394	287	41	276
6418443	ybgO	2044	2105	1505	2235	1980	1998	1471	2111	1768	1745	1555	2062	1684	1742	1701	1835	2085	2397	1600	2214	2083	2185	654	2086	657	534	83	361
6419328	hisG	323	334	233	312	286	290	238	346	282	286	273	294	229	259	241	265	232	314	174	296	190	230	107	170	38	36	2	28
6416926	ygeX	0	5	4	2	7	0	0	6	2	6	0	1	8	5	4	2	6	5	4	2	3	22	3	11	10	0	0	0
6406240	hybF	2522	2573	2030	2665	2617	2540	2040	2675	2567	2429	2221	2445	2445	2251	2109	2291	2763	3023	1998	2966	2411	2280	1011	2612	581	519	112	371
6419208	rsxC	137	121	100	113	111	143	91	151	154	114	131	129	90	143	106	123	131	161	110	137	140	175	45	227	35	65	20	67
6422525	yneG	554	532	394	662	513	555	390	672	475	504	386	435	438	449	393	481	517	608	395	732	569	472	134	433	157	132	31	60
6421385	ycfJ	475	420	373	485	482	440	408	446	381	420	358	642	334	365	333	335	395	367	269	443	334	276	135	342	80	52	7	69
6420278	yggT	552	573	392	566	575	498	496	607	460	444	409	560	421	452	397	499	524	591	367	645	593	584	203	568	167	139	33	94
6406060	yggT	416	421	343	466	506	432	290	512	418	356	327	438	320	336	309	365	431	457	318	407	373	357	179	346	95	51	11	27
6422265	atoB	838	823	697	988	1117	1070	841	1109	776	789	718	900	876	739	764	911	1342	1288	940	1178	1424	1443	591	1354	599	389	62	486
6417432	atoB	556	517	461	567	714	674	557	698	546	531	523	605	512	583	495	620	876	778	625	770	779	737	361	682	286	321	15	261
6420569	ydaV	1990	1930	1523	2253	2189	1949	1565	2140	1901	1678	1487	1825	1861	1633	1512	1776	1951	2108	1428	2021	1849	1601	565	1595	535	360	94	273
6417810	ydaV	4933	4812	3711	5266	4755	4798	3548	5323	4462	3990	3577	4201	3828	3783	3661	3832	4419	4904	3112	4699	3927	3710	1336	3729	1093	793	203	736
6415554	azuC	102	111	75	104	110	93	60	89	94	85	59	97	73	83	71	80	65	78	62	72	74	80	41	81	10	14	2	28
6422166	mraY	51	33	26	30	39	34	21	46	35	26	32	38	50	29	28	16	30	47	29	27	52	43	16	67	25	14	1	6
6420748	rfaE	78	51	29	59	64	50	28	48	20	26	20	41	19	15	14	17	73	74	48	82	124	91	10	145	82	92	0	82
6415858	rfaE	423	373	261	476	414	363	278	419	361	368	317	365	364	332	258	344	572	541	433	574	785	699	208	832	398	286	17	242
6420844	rfaH	326	311	274	335	422	363	276	384	397	291	292	431	363	285	327	278	750	780	564	650	897	691	207	738	306	183	30	155
6417864	glnG	628	593	544	703	573	600	464	658	538	535	468	575	474	483	486	553	597	679	485	697	841	848	271	875	382	427	30	382
6417193	glnG	598	545	472	690	571	499	365	628	470	479	412	512	427	430	368	461	490	494	374	477	427	449	244	488	140	145	37	145
6418016	dgcN	224	239	166	267	249	228	168	219	228	235	181	233	252	172	204	171	210	274	179	307	297	307	86	310	85	87	8	66
6422492	fadH	429	454	334	457	447	451	327	560	397	386	295	423	303	394	313	397	397	423	319	446	363	430	180	354	149	112	15	60
6405956	ribA	5	7	8	3	3	0	1	1	0	0	0	1	0	0	3	0	0	18	0	0	0	0	0	7	0	0	0	0
6423101	arcA	159	218	133	215	133	109	64	149	115	59	26	41	27	23	10	12	105	116	74	156	51	79	45	39	12	22	11	9
6405971	arcA	139	122	70	155	92	78	40	74	25	35	21	27	11	20	10	13	65	78	34	70	24	32	24	26	3	13	3	20
6421530	yiaY	282	289	216	350	358	271	264	322	232	223	220	294	260	267	224	264	226	302	205	279	305	301	91	262	69	68	12	61
6418231	narX	171	173	137	226	204	219	140	181	150	127	147	172	175	148	152	192	227	205	132	221	269	192	76	190	76	36	8	40
6414502	ytfB	2345	2313	1879	2676	2391	2251	1661	2398	1946	2086	1757	2043	1840	1930	1741	1889	2247	2326	1524	2148	1894	1874	774	1814	567	454	80	321
6415541	ytfB	1458	1466	1130	1572	1494	1403	1198	1617	1310	1336	1079	1347	1216	1236	1012	1251	1374	1564	1002	1412	1082	1147	534	1276	346	283	76	232
6421760	hlyE	93	86	58	108	107	104	61	115	93	74	63	63	79	73	63	85	56	109	59	101	47	80	29	84	26	44	2	17
6419157	yqjD	0	0	0	0	0	0	0	0	0	0	0	0	0	0	0	0	0	0	0	0	0	0	0	0	0	0	0	0
6423276	srmB	364	333	207	357	205	198	151	242	139	143	133	116	76	92	98	75	161	205	125	180	160	178	82	157	72	29	11	65
6421140	ymdA	140	132	82	118	94	117	69	137	113	98	104	134	80	93	103	121	162	144	93	115	106	180	36	132	25	47	7	28
6417423	yfeN	23	18	22	22	26	32	16	57	38	17	28	37	44	26	16	26	27	29	19	22	22	18	11	14	6	1	0	4
6418729	ybiJ	521	512	426	553	504	531	415	540	484	460	393	529	450	482	382	505	449	567	305	516	510	511	178	518	141	100	37	124
6421112	ybiJ	244	238	170	283	233	236	194	258	202	178	180	235	218	225	173	223	182	170	127	215	205	218	67	179	71	54	3	37
6419459	yafX	230	196	158	251	261	257	224	282	334	250	229	279	307	258	236	288	284	321	171	269	397	346	108	277	111	67	41	36
6420391	yafX	1142	1072	863	1321	1281	1137	800	1277	1013	1136	892	1096	959	940	889	928	1169	1278	842	1248	1101	1222	402	1269	346	246	64	226
6423330	ccmH	23	24	19	31	28	29	27	18	22	11	11	21	23	11	21	17	19	8	18	30	6	15	8	14	6	1	5	8
6406176	corA	429	426	306	485	424	453	306	463	347	303	298	359	284	253	275	384	455	481	358	395	475	482	145	453	165	148	35	51
6416812	tgt	531	470	416	606	542	492	324	545	377	411	397	414	329	403	345	332	447	414	240	480	363	396	132	342	68	56	27	30
6422337	xanQ	445	414	340	480	518	437	369	517	427	395	375	396	447	379	360	404	479	504	325	475	540	455	161	345	148	132	5	104
6416701	xanQ	238	217	187	298	244	275	175	267	193	223	188	228	236	186	167	212	287	305	194	259	290	258	128	207	77	95	12	50
6418357	trpA	2458	2320	1816	2707	2674	2531	1806	2823	2014	1933	1662	2114	1888	1951	1830	2058	2133	2591	1422	2426	1734	1648	577	1422	487	298	89	239
6421674	yfdX	727	721	580	802	833	761	498	927	691	719	644	708	665	676	637	722	709	785	516	852	834	883	358	760	239	230	50	163
6418320	yfdX	918	973	831	1037	985	952	629	998	830	800	686	866	807	804	716	915	881	927	697	1056	1067	1114	371	1057	309	252	32	161
6421645	rlhA	1262	1171	895	1332	1269	1231	896	1408	1300	1209	940	1190	1213	1053	1021	1248	1445	1563	951	1634	1589	1385	382	1374	505	308	30	206
6422115	aceF	2	2	1	0	0	0	0	0	0	0	0	0	0	0	0	0	0	0	0	2	0	0	0	2	0	0	0	4
6406192	aceF	207	203	160	238	175	228	142	172	153	188	145	185	177	178	145	176	171	243	145	278	203	233	79	198	63	59	21	58
6418055	waaL	70	76	36	56	61	95	40	61	66	47	58	50	54	67	49	45	63	44	44	50	40	17	43	69	20	18	5	11
6420237	pstB	10	5	12	8	7	15	4	0	1	0	15	1	1	1	5	4	10	2	11	6	7	4	2	16	15	3	6	0
6417120	nudL	891	838	643	880	815	786	597	840	733	757	635	799	786	641	608	804	855	897	666	902	1042	818	231	942	307	225	53	171
6406020	ogt	96	83	90	93	90	141	70	149	75	96	88	114	56	83	69	105	175	136	115	129	136	150	35	113	63	41	4	28
6421979	ogt	687	629	530	734	652	685	536	735	680	657	523	615	553	565	605	668	714	798	548	840	710	689	216	735	242	187	35	155
6420611	mgtA	250	236	154	262	181	211	159	210	164	157	163	178	187	150	168	153	162	258	122	170	182	148	50	122	46	43	2	15
6416928	alsE	340	345	252	364	370	373	259	341	291	301	236	312	241	265	280	295	378	358	207	310	438	392	139	324	170	129	9	127
6416277	infA	0	0	0	2	0	0	0	0	0	0	0	0	0	0	0	0	0	0	5	0	0	0	0	0	0	0	0	0
6419532	cadA	356	355	239	432	335	377	256	430	319	296	222	333	277	289	252	293	298	384	327	385	365	372	186	400	173	132	26	90
6405556	msyB	2020	2004	1429	2060	1905	1817	1378	2159	1686	1711	1505	1901	1590	1685	1503	1638	1782	1970	1247	1918	1972	1916	554	2029	688	557	50	545
6417922	glmS	196	184	137	195	199	206	179	212	189	178	152	167	156	138	142	182	144	197	141	194	184	192	72	147	51	31	1	33
6421185	cdgI	185	154	171	154	131	127	101	175	116	122	107	158	80	110	79	91	142	165	103	149	170	200	32	191	66	54	4	68
6419162	ygeY	248	228	152	275	216	241	191	276	228	264	144	198	194	206	205	259	301	238	183	265	246	248	64	245	101	55	22	42
6421682	ymfI	39895	39551	30488	43930	43074	42845	30821	46710	36443	37637	30952	40558	33041	33973	30659	39516	37575	43078	27319	43365	37051	35526	11115	34163	11896	9332	1711	8819
6421820	ydiY	382	350	296	374	341	362	275	400	328	278	265	367	238	319	265	366	291	397	209	349	332	300	112	330	89	70	32	80
6419340	yibH	1527	1516	1143	1731	1588	1565	1153	1644	1484	1381	1165	1616	1289	1343	1171	1293	1615	1935	1206	1756	1628	1441	531	1433	360	297	55	231
6421467	yibH	2129	2122	1654	2176	2034	2073	1466	2238	1930	1862	1724	1920	1729	1691	1490	1689	1872	2180	1294	2038	1802	1793	704	1647	447	364	160	275
6417549	sseB	2229	2189	1612	2513	2162	2232	1544	2370	2022	2140	1591	2095	1729	1869	1577	2044	2063	2330	1491	2468	1911	1917	773	1904	496	502	124	314
6415622	sseB	2439	2377	1747	2592	2311	2353	1745	2517	2149	2095	1617	2154	1909	1935	1694	2008	2124	2368	1397	2322	1767	1743	807	1526	455	337	99	241
6416891	rsgA	15	16	11	9	3	0	7	4	0	0	0	2	0	0	1	1	6	5	0	2	2	0	0	2	1	0	0	0
6422157	curA	859	831	618	1028	990	852	725	943	789	772	618	817	742	740	653	738	872	948	627	1021	756	881	281	803	208	199	51	201
6420915	curA	1548	1448	1145	1708	1466	1442	1121	1645	1261	1440	1118	1494	1223	1243	1160	1441	1423	1615	1054	1521	1237	1342	550	1377	374	297	48	222
6414465	dinD	179	214	141	178	184	154	107	196	144	157	121	193	121	165	111	177	156	176	123	177	161	168	54	125	39	39	5	66
6421556	rpsA	2	11	3	0	0	2	4	0	3	26	1	2	0	0	0	2	7	2	2	0	6	10	0	0	4	0	0	0
6418237	cysK	445	478	345	495	422	384	372	491	419	411	373	395	394	309	329	409	388	473	340	471	410	432	119	410	151	120	13	104
6423127	cysK	342	302	242	406	350	326	295	399	300	284	215	339	278	230	253	329	327	382	207	373	321	288	100	346	115	66	7	38
6420618	gph	796	740	567	774	706	720	607	748	584	770	623	642	687	543	605	627	784	628	449	659	648	566	227	640	222	128	9	117
6420360	ybcM	874	912	647	1048	918	935	595	996	783	812	624	842	731	673	640	915	923	1053	681	996	1025	1146	346	1096	387	317	62	210
6422209	yjaA	100	104	67	92	91	88	49	109	63	75	91	97	78	66	68	98	86	104	88	78	61	108	32	88	24	14	13	38
6414672	fdoG	307	255	210	303	288	237	212	318	225	253	206	277	204	192	213	212	246	258	168	237	227	251	110	250	45	46	13	48
6421664	fdoG	1296	1163	923	1351	1332	1233	964	1338	1222	1279	993	1210	1137	1226	1011	1158	1289	1421	935	1518	1447	1462	512	1391	457	327	52	259
6414455	opgG	156	151	101	168	150	187	115	186	145	143	103	112	127	115	113	124	284	327	243	243	593	565	38	506	265	273	4	240
6422413	opgG	349	387	295	396	364	320	253	418	369	306	290	345	265	271	262	334	382	385	322	391	489	377	67	456	236	119	9	149
6421431	pykA	251	273	191	265	297	288	176	309	259	280	233	251	243	227	210	266	319	394	217	360	380	380	103	383	107	97	37	78
6418366	queD	411	390	250	459	397	419	314	534	327	357	347	376	362	387	351	364	454	420	310	440	495	325	150	466	144	126	6	62
6420776	cstA	556	518	412	620	528	508	445	558	505	481	381	459	413	461	482	411	506	519	296	505	443	433	155	411	104	124	43	63
6421435	marC	268	261	196	260	293	259	190	266	232	228	213	230	197	210	203	267	181	202	176	257	176	147	79	152	58	40	16	35
6418979	marC	837	872	621	1041	759	911	550	959	743	742	586	896	724	697	667	814	806	1043	637	892	800	802	275	786	226	164	39	118
6421136	glgA	545	507	381	507	518	503	351	469	475	435	397	467	416	416	395	470	435	438	303	448	410	413	152	471	113	93	38	62
6416210	ubiF	564	641	507	671	639	603	485	673	565	599	453	507	508	457	387	433	597	673	481	615	620	743	226	601	183	189	37	189
6423278	argR	415	407	324	450	387	346	224	417	282	306	262	330	210	213	206	283	251	274	175	296	157	173	106	190	44	40	10	22
6418828	ygiZ	0	0	0	0	0	0	0	0	0	0	0	0	0	0	0	0	0	0	0	0	0	0	0	0	0	0	0	0
6416204	ygiZ	30	22	20	27	35	33	22	38	19	17	10	38	25	32	28	28	35	33	17	35	50	51	11	57	7	27	0	22
6419959	ulaF	1915	2007	1593	2170	1976	1934	1501	2111	1903	1730	1600	1795	1825	1627	1524	1464	2069	2069	1609	2162	2121	2115	1080	2204	624	513	155	504
6420833	ulaF	1101	1203	924	1353	1263	1256	971	1360	1124	1079	872	1151	1048	964	897	935	1308	1455	1052	1468	1445	1430	748	1472	470	458	88	342
6419254	tdcE	159	184	103	175	170	166	105	183	131	154	156	174	151	140	107	173	140	199	122	150	173	127	41	130	48	52	17	23
6421035	ynfS	692	633	575	769	630	710	475	833	580	620	552	662	523	531	523	661	623	709	502	698	757	585	188	643	218	145	17	92
6417310	ccmA	909	889	705	991	939	871	657	913	883	883	705	827	661	721	761	806	813	907	577	828	770	664	327	731	206	162	37	121
6418409	ygcR	2105	2078	1706	2355	2463	2465	1940	2544	2055	2037	1715	2178	1997	1994	1717	1949	2391	2730	2078	2967	2553	2142	826	2690	719	462	103	449
6420062	frdA	704	614	542	754	772	644	512	770	651	626	506	735	520	570	533	554	716	819	577	872	773	896	315	831	300	296	49	250
6416152	php	589	625	399	621	558	601	395	650	566	557	410	483	475	491	412	558	641	612	353	688	580	462	216	497	159	134	19	69
6414395	mnmE	548	565	383	564	514	539	380	519	425	469	383	444	362	378	369	419	383	487	272	450	364	279	152	330	79	63	16	86
6417002	mnmE	85	94	70	92	70	67	55	89	55	67	84	57	63	42	38	47	81	110	33	88	74	44	13	43	16	15	7	2
6421544	agaV	1471	1429	1126	1552	1518	1474	1255	1703	1406	1495	1237	1519	1211	1316	1223	1518	1486	1697	1161	1791	1695	1606	631	1755	529	433	79	325
6417247	cpsG	286	286	229	348	273	268	224	336	247	235	203	330	261	278	213	322	295	345	211	381	276	280	105	252	95	96	6	70
6422485	yoaA	202	235	154	233	209	207	177	227	184	229	178	247	193	213	190	242	213	234	139	223	248	208	77	188	64	38	3	36
6419049	ydfT	1453	1441	1049	1614	1468	1503	1130	1546	1370	1345	1137	1404	1252	1225	1078	1262	1626	1637	1147	1596	1543	1590	482	1435	507	341	78	285
6415825	yaeQ	1237	1222	917	1408	1119	1143	831	1231	1069	1027	948	1070	992	926	860	1017	1073	1231	852	1193	1218	1147	424	1161	409	364	46	239
6421679	rpsU	1	0	1	1	0	3	0	2	1	2	0	1	0	5	0	1	2	5	0	8	3	9	0	0	0	8	0	0
6418325	rpsU	2131	2166	1648	2375	2064	2173	1532	2239	1814	1914	1612	1871	1765	1734	1540	1927	1590	1808	1269	1891	1516	1435	585	1431	466	312	72	271
6420865	agp	272	293	247	269	266	289	186	322	246	271	189	274	264	239	180	235	227	245	179	216	235	198	100	178	82	38	5	31
6420010	agp	269	258	205	297	327	277	181	308	258	258	201	279	199	231	185	224	257	285	173	255	217	237	62	199	55	47	12	38
6417210	dinG	417	412	344	426	442	396	309	424	397	407	346	415	388	392	316	387	472	434	383	387	610	427	124	506	172	157	15	103
6419525	dinG	1007	985	748	1050	963	1066	734	1215	1068	935	838	1019	969	867	847	911	1055	1155	631	1150	1051	1046	264	1160	392	257	20	241
6416644	hyaC	1386	1440	1114	1615	1343	1426	981	1513	1265	1254	1098	1268	1099	1072	1040	1140	1098	1311	787	1309	1032	1125	434	1015	331	289	34	239
6421929	yqcC	1803	1700	1288	1867	1829	1825	1312	1883	1578	1550	1314	1680	1325	1445	1281	1492	1391	1833	1096	1711	1445	1429	583	1307	396	353	62	257
6421677	relB	19	15	19	20	8	12	16	21	8	15	4	15	6	7	11	6	17	3	5	12	10	8	5	16	0	2	0	1
6418923	gntT	1313	1311	1016	1439	1284	1308	888	1415	993	1209	994	1233	934	990	883	1044	971	1150	688	1110	899	958	374	966	308	244	65	187
6417044	gntT	728	720	587	903	650	787	569	826	674	733	601	773	601	605	573	700	955	905	567	838	806	896	287	771	239	165	50	104
6418516	yqcC	757	721	511	816	730	741	538	789	683	678	541	679	580	623	536	750	604	789	510	758	754	587	278	575	160	141	24	108
6418671	dapA	8	5	10	7	0	4	1	6	3	8	2	11	7	4	0	0	9	12	11	0	6	8	1	5	4	1	0	0
6417989	bhsA	657	586	419	620	632	621	417	688	583	633	500	602	590	545	486	677	794	748	501	749	938	965	254	828	263	245	61	175
6422580	yceH	1249	1325	1063	1466	1368	1264	934	1430	1149	1242	938	1231	1218	1122	1040	1168	1246	1437	948	1468	1261	1383	377	1230	303	276	40	209
6419094	osmF	1146	1158	879	1205	1218	1235	818	1249	956	1024	804	984	971	840	784	976	999	1201	637	1001	891	898	322	743	324	302	49	149
6416172	osmF	476	444	360	528	460	417	281	507	383	396	394	401	410	358	319	322	375	440	340	427	315	399	133	357	171	109	10	84
6419237	cho	615	586	490	632	590	582	505	766	552	513	494	758	511	525	477	638	624	702	488	620	604	589	213	625	226	186	25	96
6417284	glnB	877	805	632	855	851	908	565	933	768	821	718	825	641	636	675	727	552	622	439	592	417	320	256	333	60	55	32	40
6415865	glnB	1042	1009	732	1019	1082	971	811	1094	791	901	764	904	692	812	768	824	659	738	489	746	401	417	276	326	63	26	50	20
6420540	xthA	927	909	701	913	857	917	762	1066	796	853	684	844	748	771	707	751	999	1100	808	1034	1018	1097	347	996	327	184	32	180
6416755	yadG	412	411	311	419	313	369	234	430	235	260	272	307	228	223	231	282	241	340	305	370	232	328	83	387	83	85	8	105
6420966	ybgD	555	492	411	571	578	518	396	535	514	503	368	482	419	386	390	550	482	612	366	593	576	545	145	571	170	125	22	92
6418454	deaD	43	31	18	52	21	30	16	31	13	6	7	13	17	5	8	15	21	24	15	18	28	12	19	18	12	11	0	12
6420664	yfjH	181	169	132	187	176	179	136	227	212	158	142	169	131	161	136	202	197	199	125	256	169	240	62	196	45	65	10	29
6418425	minC	156	200	137	197	187	185	152	212	147	142	101	118	99	99	75	98	186	248	121	192	64	34	22	37	8	6	1	6
6423138	yeiG	1769	1776	1291	1940	1748	1920	1320	2064	1729	1704	1360	1740	1623	1562	1397	1721	2056	2259	1422	2197	1818	1970	558	1828	584	483	81	333
6415667	yecE	770	816	654	927	861	870	620	920	779	710	663	785	698	785	596	812	869	926	696	991	879	989	285	957	278	230	44	171
6423165	yfdE	1410	1251	1073	1473	1286	1273	1051	1388	1273	1203	964	1345	997	1095	1114	1263	1102	1119	898	1209	1162	974	349	1105	314	273	64	274
6420482	yihP	1105	1133	814	1164	1183	1191	795	1302	988	1126	844	1047	1013	1029	835	949	1055	1235	788	1238	1001	1113	420	1045	291	218	35	196
6422136	yiiR	1455	1316	1096	1561	1448	1460	1101	1443	1393	1305	1125	1479	1329	1191	1153	1297	1486	1584	1103	1544	1268	1233	476	1339	318	253	90	191
6422327	ydeM	26	46	21	40	30	33	23	44	42	30	16	35	21	22	28	21	17	24	29	22	22	14	6	16	2	0	4	2
6417974	yjbJ	1922	1846	1389	2004	1938	2023	1454	2233	1700	1606	1377	1748	1353	1512	1198	1770	1780	2031	1375	1913	1946	1957	716	1923	687	623	141	417
6406235	fkpA	1380	1497	1103	1512	1268	1396	1069	1505	1178	1281	1044	1337	1099	1140	1080	1180	1240	1504	893	1412	842	767	406	923	222	209	75	128
6419218	fkpA	542	544	415	583	511	515	372	569	473	504	455	502	424	443	402	401	333	515	322	447	378	458	191	359	82	95	22	71
6419021	panF	242	158	161	154	175	162	141	216	177	197	138	195	130	129	133	171	144	185	101	171	89	108	60	108	11	6	4	4
6419895	ykgM	288	243	199	242	253	192	154	246	210	175	157	188	178	131	165	178	117	189	90	175	93	90	64	78	23	38	3	8
6419309	ykgM	210	235	164	219	213	264	173	286	216	216	169	226	174	221	145	196	262	258	195	253	235	193	113	255	81	44	10	44
6416904	qorA	708	635	501	732	653	698	535	780	633	679	540	558	591	568	484	679	736	766	532	710	695	720	261	676	212	204	39	166
6418232	narG	17	11	8	30	14	15	5	6	6	8	3	3	3	9	6	12	7	25	2	5	9	12	2	1	7	4	0	0
6417074	insJ	825	775	556	826	786	951	531	883	671	552	579	776	649	586	589	739	680	829	498	755	691	690	211	662	173	142	40	81
6406019	ykfA	87	82	78	109	116	102	57	97	85	94	63	91	86	109	78	87	134	142	82	156	167	192	44	151	57	75	9	79
6419705	gspI	1365	1255	1024	1460	1438	1396	960	1524	1182	1199	975	1457	1210	1201	1044	1357	1225	1378	873	1344	1069	1314	387	1162	301	337	43	213
6417677	gspI	1006	908	685	1133	1005	1032	798	1168	867	821	772	943	834	900	721	974	858	1052	676	989	956	968	306	913	280	262	58	147
6415962	fliZ	76	101	91	107	93	101	89	165	107	115	84	104	104	85	67	118	79	142	68	137	109	115	64	94	46	35	4	10
6418167	fliZ	206	181	163	224	201	167	158	266	177	172	153	191	201	205	164	189	222	227	174	249	252	191	38	228	70	48	16	22
6419796	fimA	495	482	358	530	417	466	329	505	440	444	366	450	369	348	285	411	461	526	316	485	393	442	344	385	191	205	56	148
6421632	sgbH	246	225	223	274	262	268	189	264	202	274	205	258	258	208	221	206	231	288	212	276	310	250	64	404	105	73	12	442
6419158	sgbH	317	388	259	400	341	310	237	382	294	328	240	332	268	287	246	262	324	344	224	369	388	334	136	258	71	52	8	36
6422699	yddK	211	239	151	244	256	209	142	227	227	197	127	230	178	159	145	230	254	230	170	290	284	218	80	218	91	32	10	38
6421606	yddK	68	81	52	74	68	94	62	67	101	66	67	57	61	63	62	76	82	78	34	51	87	80	26	48	17	15	1	9
6418769	dam	290	267	217	284	266	293	260	344	351	297	267	282	230	239	184	267	427	452	366	485	364	253	74	210	99	69	4	46
6417429	nadK	5	5	4	0	0	2	3	0	0	1	3	0	2	0	0	0	0	1	2	1	0	0	0	1	1	1	0	0
6418175	yfjP	341	354	276	420	381	409	295	408	322	335	303	424	325	368	323	351	382	453	297	428	549	349	118	324	131	113	22	93
6415567	hdeD	77	103	85	129	110	137	54	129	84	124	78	88	95	71	64	121	116	125	81	128	106	197	18	72	42	33	0	17
6419387	potF	4365	4210	3112	4821	4537	4632	3202	4654	3874	3907	3460	4240	3655	3736	3364	4180	3126	3572	2423	3356	3807	3636	1137	3493	1285	1034	170	683
6418898	potF	1983	2000	1484	2219	2021	2130	1359	2218	1965	1790	1456	2063	1591	1574	1557	1689	1434	1586	1003	1437	1635	1674	465	1558	535	567	66	363
6406205	rluF	302	349	286	360	353	353	238	361	260	313	313	306	278	335	245	366	368	458	271	391	488	509	162	476	160	162	2	156
6417772	stpA	280	314	208	337	350	318	190	295	246	209	207	219	206	202	221	258	309	283	196	479	223	205	109	241	70	60	14	64
6420531	stpA	282	291	207	297	302	330	163	288	222	278	217	371	231	233	260	265	264	338	313	388	353	413	165	363	94	113	9	71
6421214	ykgG	708	778	544	864	778	759	571	845	666	753	589	706	580	598	594	663	820	953	589	837	889	857	328	876	311	258	36	218
6416559	ykgG	600	630	491	794	684	644	563	679	547	593	459	581	511	462	392	545	603	734	534	690	576	725	351	690	219	232	62	151
6419862	ygaV	401	370	273	398	335	336	318	410	352	327	245	339	305	334	310	321	339	401	298	396	373	284	132	306	102	65	6	70
6421528	ygaV	423	447	322	450	543	470	350	503	462	420	319	443	415	440	347	473	479	552	335	453	442	434	146	425	129	78	28	106
6420677	adeQ	462	521	430	562	643	546	345	602	468	529	397	549	457	499	415	572	494	685	367	549	643	731	279	594	237	199	21	132
6419445	adeQ	802	675	577	807	825	682	571	804	696	668	558	692	500	613	542	730	657	558	504	741	702	633	235	642	247	170	39	172
6416430	fadR	64	105	63	115	38	38	37	82	61	49	59	65	55	45	50	49	114	132	78	72	113	80	19	45	43	24	3	19
6422725	tdcB	614	566	408	623	772	633	475	782	683	601	516	736	521	517	420	667	770	880	489	682	809	719	162	575	204	191	36	125
6420728	tdcB	2041	1895	1839	2059	2126	2164	1830	2396	2000	2108	2142	2187	1584	2034	2181	2238	1485	1594	1131	1355	2232	2086	666	1927	719	562	94	384
6419198	yqiH	53	49	54	55	68	56	35	58	66	70	40	67	47	48	40	62	75	60	46	88	76	81	51	99	19	30	3	4
6414686	yqiH	14	10	6	17	8	14	7	20	6	20	17	8	13	15	2	8	11	14	4	11	25	25	7	10	2	10	0	0
6421948	ilvC	1175	1053	838	1152	1109	1138	720	1073	979	969	780	1014	871	887	803	947	996	1122	725	1045	989	876	387	1062	248	197	27	179
6421494	tfaX	1604	1572	1257	1871	1742	1575	1180	1855	1599	1479	1201	1596	1269	1351	1205	1436	1555	1802	1184	1570	1574	1544	569	1530	616	498	102	340
6415504	tfaX	4961	4783	3610	5341	4885	4899	3547	5260	4398	4318	3494	4597	3956	4184	3732	4496	4261	4805	2871	4336	4400	4433	1299	3892	1392	987	188	726
6418385	dgcM	783	743	545	792	769	799	570	889	667	711	578	741	623	624	563	685	915	879	574	859	777	860	256	659	274	250	24	167
6422181	arnA	851	847	656	1146	1048	1015	704	1175	814	727	614	942	763	687	622	860	1143	1084	999	1472	1168	1170	482	1144	390	279	74	386
6420031	arnA	1130	1057	732	1140	1264	1188	934	1178	1031	943	861	992	1072	1004	839	1096	1305	1473	1313	1470	1659	1430	638	1526	707	385	72	234
6419432	csgC	1887	1813	1418	1991	2115	2281	1486	2453	2208	2306	1717	2424	1906	2101	1842	2211	1650	1630	1004	1554	2133	2244	622	2151	760	686	45	471
6422762	cysS	7	6	5	18	5	2	7	3	0	0	2	3	1	0	0	10	5	1	5	1	0	7	0	0	0	0	0	0
6415751	rplO	3	6	0	6	0	1	0	2	0	0	0	1	0	0	0	0	0	1	3	1	1	1	0	0	0	0	0	0
6418925	yeiE	150	139	116	149	145	188	101	180	147	127	119	123	140	131	112	144	158	178	101	138	176	159	36	148	60	73	1	30
6416605	fimZ	238	214	179	292	254	209	145	225	220	225	160	179	203	190	163	212	186	237	151	224	196	219	44	143	71	75	11	37
6421907	fimZ	390	406	276	396	398	452	266	474	357	380	348	426	272	288	360	400	431	437	360	470	526	578	120	580	161	213	33	126
6414593	fucU	1178	1120	904	1292	1292	1267	888	1518	1228	1272	1071	1261	1033	1143	1027	1298	1257	1479	1004	1791	1660	1536	481	1553	492	505	63	269
6417428	yghJ	43	39	41	39	43	50	49	52	48	34	33	56	42	45	42	30	39	30	36	44	48	76	20	50	14	17	0	20
6416312	narJ	646	582	541	785	667	750	534	816	636	661	590	648	540	561	580	649	713	732	464	735	651	702	180	615	190	132	25	110
6423249	narJ	1017	926	788	1149	969	953	803	1055	940	916	677	950	751	751	714	767	967	915	673	907	737	825	300	800	263	220	27	177
6419662	yhfL	748	840	606	812	812	692	548	761	682	673	553	654	547	662	497	639	596	661	456	696	595	497	238	492	156	92	32	58
6422534	clpA	143	181	100	220	146	185	126	107	78	134	79	145	97	109	110	95	210	154	117	172	171	163	73	212	70	63	4	60
6419007	wrbA	85	107	55	104	76	133	56	133	112	99	45	84	82	94	58	101	59	55	74	59	38	40	19	56	5	4	1	7
6420125	wrbA	0	0	1	1	0	0	1	0	1	1	0	0	3	4	4	3	0	0	0	0	0	0	0	0	0	0	0	0
6419658	ydjO	177	169	115	192	186	136	115	178	154	164	154	166	149	137	111	160	157	197	130	190	184	202	55	215	76	53	5	43
6421613	gcvR	980	1046	806	1093	1031	1042	777	1169	908	956	792	1003	873	907	785	918	931	1050	686	1077	956	904	322	1026	248	240	49	171
6420754	ilvA	556	587	428	612	566	686	402	617	555	587	437	479	469	531	444	518	680	727	402	729	654	748	193	677	224	256	33	176
6416101	ilvA	1217	1202	861	1290	1135	1115	860	1147	1062	997	936	1080	966	914	946	858	1230	1279	763	1177	11125	1188	389	2481	125551	317	89	16939
6422686	abgA	72	104	79	88	84	120	56	117	94	81	80	103	64	76	91	101	82	132	91	89	96	107	51	96	42	27	5	29
6421894	ydjO	86	114	78	110	148	104	86	125	115	99	83	90	80	130	91	110	123	111	76	109	84	104	40	87	49	14	5	16
6415776	yfcL	458	417	343	494	399	386	275	441	331	329	246	377	305	260	213	296	330	355	240	383	337	345	146	305	81	52	18	94
6420171	yfcL	711	657	527	723	608	584	486	777	503	460	396	537	403	442	364	456	478	604	360	613	434	502	273	498	103	97	8	71
6422650	glnP	1990	1863	1423	2112	1925	2217	1430	2105	1797	1701	1551	2061	1426	1517	1403	1707	1735	2044	1303	1874	1774	1715	525	1830	533	452	47	340
6418674	nrdD	507	467	342	483	416	416	313	514	368	403	378	431	326	361	341	435	469	487	318	519	561	554	222	507	175	184	18	137
6419380	phnC	1415	1411	1055	1481	1423	1318	992	1472	1252	1162	973	1388	1034	1189	1043	1255	1198	1381	968	1386	1145	1372	693	1393	421	345	63	330
6418309	ppdA	289	307	219	308	310	322	186	325	294	288	251	256	218	226	239	246	357	335	201	265	297	260	105	244	108	84	14	53
6422027	waaZ	82	77	47	57	67	80	35	55	77	79	58	50	30	64	39	47	81	78	32	73	85	78	24	72	35	23	4	13
6417511	waaZ	2060	2041	1561	2040	2293	2228	1518	2648	1999	2134	1586	2090	1681	1638	1460	1950	1567	1707	1050	1642	1991	2013	572	1970	700	670	84	471
6423349	envR	70	94	59	81	67	78	54	92	81	76	78	53	70	71	78	123	58	96	61	153	89	54	174	67	19	10	60	20
6421312	envR	224	247	172	271	227	220	174	252	212	226	156	225	201	193	145	226	237	208	167	208	208	221	88	240	47	53	11	17
6418224	mhpF	625	589	431	675	712	635	484	670	606	565	496	630	522	560	506	634	794	838	508	735	799	776	224	775	275	172	29	130
6414543	rpoS	218	230	161	247	154	126	129	154	152	134	105	126	127	138	133	122	116	140	86	120	94	93	48	129	16	22	4	14
6421496	sdhE	216	250	174	203	203	205	145	275	189	180	182	249	153	198	149	198	216	207	151	227	194	214	65	203	62	57	7	25
6417979	sdhE	328	323	302	394	333	355	251	429	303	327	263	390	267	299	305	393	305	342	250	367	289	369	158	279	73	55	18	77
6420845	ilvM	927	1016	699	1096	1049	1106	705	1155	1105	928	752	972	902	827	771	985	979	1056	711	1048	1040	977	386	901	304	249	81	181
6421230	fliD	933	890	688	1082	873	903	633	1095	872	837	656	873	721	699	700	934	978	1150	727	977	1029	983	304	948	347	277	35	182
6419755	azoR	1481	1442	1044	1707	1597	1532	1094	1642	1360	1398	1166	1476	1218	1341	1171	1418	1770	2035	1327	1938	2231	1974	431	1864	857	641	62	409
6421835	azoR	1199	1271	921	1319	1234	1246	850	1358	1169	1202	941	1345	1074	1089	960	1232	1440	1540	958	1499	1698	1364	352	1399	573	350	64	288
6418470	yhaB	73	69	64	67	87	68	62	110	62	104	65	87	82	67	63	53	93	92	64	89	68	111	18	108	33	12	1	15
6422359	mlaE	949	935	793	1044	984	1095	739	1149	877	899	745	936	724	833	777	834	709	835	565	951	703	506	230	602	121	134	62	89
6421252	potH	344	342	250	340	335	311	226	360	257	303	215	247	268	271	241	287	330	316	187	287	292	313	100	258	100	58	22	55
6421911	yjbM	1577	1529	1107	1721	1505	1724	1149	1804	1507	1449	1281	1625	1343	1416	1300	1690	1816	2063	1379	1951	2239	2267	859	2386	809	809	137	638
6418072	atpD	109	101	59	101	122	106	93	132	113	117	81	114	91	80	100	86	153	180	107	179	323	317	109	297	142	145	9	116
6421242	pflA	656	538	396	606	568	534	430	658	506	469	414	575	547	492	447	457	608	648	484	683	567	540	120	452	175	131	13	105
6418262	sucD	530	558	478	621	560	658	451	631	556	597	466	566	453	465	426	554	510	659	376	662	653	551	211	611	181	151	22	116
6421380	preT	1330	1317	1005	1388	1356	1445	996	1425	1154	1281	1038	1373	1155	1089	998	1271	1263	1336	952	1301	1419	1452	438	1322	412	370	62	272
6418597	msrC	1286	1232	928	1425	1363	1397	1025	1524	1214	1202	1085	1316	1012	1138	934	1178	1140	1293	914	1255	1228	1177	379	1179	367	305	64	171
6418355	ydcY	1232	1214	959	1288	1231	1399	1003	1396	1092	1116	951	1170	1050	1059	962	1186	1264	1370	892	1247	1229	1375	382	1174	437	1513	48	196
6420407	ydcY	125	84	94	146	132	99	60	148	109	100	77	97	113	73	82	119	128	135	84	123	149	147	31	157	47	46	3	47
6414616	paaK	197	225	137	203	182	223	113	264	152	158	150	250	163	177	148	192	180	211	113	247	166	174	63	169	51	45	2	16
6423295	yaiA	72	67	69	76	71	85	56	114	74	58	71	89	73	99	57	72	108	120	71	120	134	114	21	115	41	22	0	33
6415642	paoA	661	602	525	669	618	590	462	628	547	593	466	589	587	540	462	531	592	709	540	563	740	633	375	607	299	186	50	143
6416767	paoA	604	668	431	632	570	577	444	643	521	553	694	505	393	453	459	418	564	646	422	630	562	506	285	532	139	148	48	157
6416335	insQ	509	519	350	638	474	471	360	447	403	392	358	403	371	424	373	417	462	509	310	560	457	452	149	442	165	97	57	56
6421036	yhbX	0	0	0	0	0	0	0	0	0	0	0	0	0	0	0	0	0	0	0	0	0	0	0	0	0	0	0	0
6422400	yhbX	39	18	23	32	18	27	19	19	14	25	15	30	24	20	11	22	32	19	13	16	27	16	3	44	9	11	0	10
6417186	mgtL	1882	1788	1408	1948	1787	1877	1222	1905	1648	1658	1366	1646	1412	1617	1244	1551	1753	1923	1305	1814	2021	2062	855	1941	750	731	95	528
6419954	fabZ	264	264	212	282	228	299	164	295	238	208	155	283	162	206	155	231	160	239	118	154	194	195	70	227	99	66	7	38
6416310	yhfU	218	184	150	215	188	228	129	213	158	162	162	187	158	173	147	185	162	193	125	188	154	156	83	158	43	35	9	41
6419287	yhhJ	511	525	414	528	463	517	364	514	520	460	380	465	373	387	332	445	399	559	365	479	460	473	124	463	136	111	20	82
6422247	rnlA	353	305	224	363	417	289	241	443	292	309	289	320	274	305	299	392	371	495	366	320	473	497	121	489	125	116	21	86
6417241	rnlA	310	252	202	283	276	269	167	290	190	196	210	234	204	169	188	252	259	278	196	262	269	206	87	319	101	104	4	51
6416003	ybdO	72	43	50	63	41	45	33	57	55	61	46	60	37	58	35	60	56	60	35	49	42	99	31	55	15	22	1	18
6419388	ybcV	324	318	227	352	338	313	248	349	315	272	238	328	211	243	226	285	249	309	320	349	328	363	133	373	118	156	7	124
6423154	rpnB	307	300	225	350	276	327	185	361	261	280	212	274	244	253	182	259	245	291	148	322	322	329	99	288	73	87	20	46
6415513	yfdH	463	372	302	467	438	509	341	531	465	419	459	462	387	323	340	479	502	542	304	533	491	450	216	484	128	106	15	68
6416048	yfdH	315	339	214	317	382	382	330	440	292	325	235	339	284	284	301	332	318	430	221	343	332	415	140	324	120	121	21	103
6422385	rpoS	726	726	545	752	629	687	432	670	540	557	466	530	485	431	403	535	489	565	384	544	412	384	199	477	81	63	32	56
6416001	yfdN	1044	1017	853	1130	1089	1034	752	1248	961	884	773	1073	944	947	857	1021	1094	1385	840	1247	1288	1205	404	1058	375	312	46	239
6422032	aroF	1329	1318	964	1484	1293	1461	1004	1568	1227	1255	1056	1409	1115	1244	1120	1257	1471	1488	1098	1410	1256	1168	494	1233	350	272	81	193
6417516	aroF	2059	2011	1584	2320	2060	2045	1502	2206	1760	1623	1612	1785	1663	1633	1445	1750	1970	2082	1548	2034	1603	1563	721	1470	480	347	80	295
6406102	gpsA	44	36	16	17	10	13	23	21	9	11	7	22	23	5	19	20	22	10	26	26	28	27	5	26	13	3	0	1
6419227	gpsA	140	147	122	158	148	115	94	183	147	121	108	116	96	117	106	111	97	122	74	122	72	80	35	82	17	32	3	24
6420895	yiiR	5	2	4	16	8	2	9	9	8	7	5	8	4	10	10	2	5	6	2	3	5	3	0	1	3	0	0	0
6414513	pdeD	110	145	109	154	179	151	123	130	109	126	107	124	109	138	94	136	145	146	88	150	158	152	65	117	57	27	4	12
6422705	caiA	1636	1579	1205	1855	1502	1454	1091	1611	1316	1333	1139	1348	1243	1212	1080	1353	1211	1320	1040	1429	1292	1327	511	1248	436	351	106	285
6415298	yidI	1602	1648	1148	1598	1689	1668	1262	1972	1625	1605	1452	1938	1502	1615	1417	1831	1940	2405	1422	2255	2672	2595	904	2551	842	685	116	521
6421188	yidI	214	200	133	216	211	192	154	272	181	202	155	225	157	182	136	187	136	208	100	149	128	153	108	174	38	34	6	31
6417906	rplL	8	13	12	18	21	16	19	20	22	6	8	11	9	5	6	21	21	10	6	25	20	14	4	27	2	8	0	10
6417253	rplL	3	0	1	2	4	5	3	2	1	0	3	0	0	0	0	3	1	2	2	0	2	7	0	0	1	1	0	0
6406026	yehB	2532	2531	2014	2780	2727	2775	1930	3108	2335	2445	2039	2837	2154	2214	2056	2717	2300	2549	1742	2620	2334	1992	852	2184	702	578	108	341
6421984	yehB	1183	1129	823	1259	1312	1203	906	1433	1201	1249	984	1279	951	1102	1026	1179	1221	1318	844	1269	1251	1321	372	1127	455	337	58	217
6415804	yqjF	579	565	377	542	525	632	420	665	574	554	436	574	507	562	437	589	560	707	462	609	799	948	254	668	282	272	25	152
6422618	dadX	231	224	180	253	231	267	179	264	211	198	193	253	182	178	227	216	216	210	136	244	183	189	53	223	60	26	8	30
6416383	dadX	377	340	318	439	364	392	340	488	410	326	300	378	376	391	302	299	383	520	251	436	311	370	113	295	88	60	11	35
6418610	ahpC	198	190	135	211	147	184	168	221	139	148	141	174	144	127	113	190	144	171	143	115	116	107	64	135	11	21	1	10
6417452	lon	214	240	167	253	223	216	150	255	198	206	145	240	170	214	145	178	138	226	179	239	136	177	49	161	32	66	11	49
6419583	lon	101	75	73	92	116	81	65	92	101	98	59	66	97	86	63	91	114	91	72	87	93	87	34	85	24	46	7	22
6423265	sppA	169	161	140	165	201	151	103	204	163	139	125	149	108	157	136	155	195	213	108	212	177	169	66	198	91	51	8	29
6415593	rseA	298	250	201	338	263	293	179	295	185	224	188	248	245	258	205	247	208	219	192	263	170	184	71	196	61	83	5	23
6419217	chaC	768	823	597	956	904	839	562	960	830	776	638	870	748	642	595	686	685	895	533	805	669	780	224	661	219	208	23	115
6418437	glgC	775	768	562	764	734	656	556	835	670	678	513	720	586	674	614	754	628	670	454	700	605	688	280	656	183	143	23	85
6416838	puuC	622	601	435	663	717	615	516	654	551	593	437	601	457	484	453	577	606	718	473	758	589	590	228	3186	235	176	37	34019
6416760	puuC	2747	2796	2073	2900	2759	2896	2111	3190	2492	2645	2075	2585	2155	2560	2118	2547	2566	2918	1903	2839	2548	2387	827	2277	802	635	149	426
6421366	yiaL	3228	3129	2462	3579	3358	3018	2285	3418	2907	2775	2396	2760	2695	2397	2251	2409	3276	3311	2228	3714	3093	3087	1100	2977	821	644	162	400
6419058	yiaL	3890	3656	2949	4147	3801	3884	2979	4150	3677	3533	2784	3640	3201	3125	2914	3433	3557	4028	2737	4376	3899	3528	1294	3556	1038	854	269	702
6414566	gcvA	549	515	377	591	599	670	440	675	545	500	470	592	446	437	345	482	573	753	413	630	543	539	213	524	164	108	36	98
6420161	yfhL	56	73	40	46	42	82	52	79	41	62	55	62	60	43	49	45	59	62	37	74	49	90	37	55	23	21	3	21
6420703	ybjH	111	102	86	102	120	111	82	107	88	84	68	98	90	96	76	97	99	104	84	105	83	94	40	96	35	36	8	21
6420616	ybjH	17	22	10	28	25	35	17	27	27	20	17	26	6	22	10	15	11	13	9	12	35	30	5	28	5	10	0	4
6418100	slyB	245	205	148	269	206	164	138	223	206	195	127	167	155	164	155	157	188	202	132	189	174	182	71	151	43	25	23	21
6420264	cyaY	620	594	427	743	585	582	453	582	460	531	398	535	443	417	452	491	462	499	334	579	424	558	203	586	115	115	22	90
6414411	cyaY	702	704	597	770	730	696	566	847	682	777	547	737	565	622	496	692	694	867	565	779	772	728	337	700	173	120	32	105
6420960	recF	134	142	107	109	124	82	73	126	72	75	77	93	78	61	87	73	140	145	93	127	124	139	49	107	23	42	2	11
6421379	ruvA	90	83	42	71	34	33	23	31	10	18	18	18	9	5	3	9	18	47	27	35	15	15	2	22	4	4	0	4
6415803	yagN	448	472	321	540	442	486	383	538	420	452	367	432	360	419	333	503	514	553	451	719	629	662	248	672	196	167	27	137
6416149	yagN	943	914	788	1066	994	925	767	1063	860	894	633	853	823	687	729	892	857	1165	676	1094	731	764	335	836	254	168	43	155
6422197	yaiI	438	420	330	436	436	387	340	450	412	348	290	396	292	282	257	461	335	373	274	419	383	308	111	405	96	73	10	47
6417453	ydiM	2	3	2	0	2	2	0	0	0	2	2	0	0	0	1	3	1	1	1	3	0	0	0	5	0	0	0	0
6406052	ypdB	1490	1462	1093	1621	1409	1459	1118	1669	1304	1403	1087	1493	1179	1277	1117	1344	1366	1510	982	1522	1399	1320	555	1461	486	383	68	261
6420270	ypdB	385	390	277	414	395	372	291	496	341	401	294	383	315	311	316	323	336	374	277	444	365	376	150	330	132	121	18	47
6421415	yzfA	222	228	183	330	182	198	159	234	158	184	141	180	105	202	118	162	143	199	158	195	215	322	325	303	136	203	64	156
6414431	lpxD	3	3	3	3	2	9	4	6	5	5	1	0	7	5	0	0	6	2	3	5	24	3	0	6	18	0	0	2
6422514	ddpX	189	235	118	240	195	200	114	254	181	195	118	166	156	167	139	175	197	155	151	234	153	148	123	139	37	32	3	22
6417905	deoR	510	492	357	560	462	472	326	589	482	402	358	515	421	410	402	457	462	522	366	589	413	390	137	480	169	132	11	125
6415556	queA	269	231	239	320	323	281	233	297	243	221	221	264	223	170	194	289	254	299	193	300	198	255	86	233	71	40	27	57
6416524	prlC	75	91	76	100	124	81	64	92	76	73	69	97	104	71	58	77	135	73	63	134	156	104	34	108	42	33	2	12
6420226	ybiI	851	803	636	973	896	857	608	967	938	817	698	829	713	678	725	753	717	788	551	785	683	632	227	593	192	193	31	142
6418143	ybiI	190	195	110	206	166	211	118	247	175	153	123	172	128	129	114	167	165	140	82	135	147	127	54	116	50	50	9	22
6423328	hyfR	337	317	246	325	301	338	231	331	317	286	232	299	251	264	253	295	278	385	174	333	219	234	93	183	40	72	16	33
6417463	eptA	371	341	258	358	290	339	241	348	330	302	289	328	267	271	285	286	395	392	233	402	494	405	189	454	169	191	16	123
6417402	yeiW	741	773	669	835	753	754	548	832	732	674	592	707	651	645	662	722	643	837	574	867	683	731	251	653	203	154	68	121
6419566	yeiW	434	487	356	517	412	392	333	468	357	390	349	415	379	361	322	459	405	403	332	490	329	256	140	448	99	67	27	58
6418184	djlC	416	401	324	440	404	388	280	417	335	357	301	426	278	330	262	428	300	370	242	297	326	263	103	382	113	74	23	80
6406029	yecT	184	178	159	264	196	196	168	241	183	159	151	198	150	165	150	201	216	248	119	196	160	230	51	183	41	46	2	41
6416050	serC	668	606	516	760	573	610	456	660	580	563	472	571	512	529	408	547	611	762	475	694	724	682	206	647	217	170	22	123
6417660	yeeO	289	290	175	293	258	272	173	330	273	209	207	217	193	233	206	247	208	253	122	237	232	257	58	158	55	51	15	16
6416088	ymcE	347	317	216	331	288	316	231	384	255	279	204	311	218	262	176	272	319	355	158	286	288	279	111	241	93	91	19	41
6415420	ymcE	214	237	174	279	243	259	181	348	273	259	229	285	189	234	231	232	323	353	231	320	411	454	118	445	117	88	22	99
6417795	codA	4414	4620	3374	4984	4644	4873	3263	4823	3879	3832	3271	4201	3359	3679	3228	3882	4372	4710	3204	4726	4653	4585	1690	4456	1451	1456	260	1010
6416471	paoD	862	822	695	902	856	813	593	858	729	716	653	820	687	745	606	743	789	867	588	840	791	763	274	786	212	224	31	132
6420328	livF	1242	1158	932	1264	1171	1198	883	1334	1168	1173	924	1210	1013	1074	894	962	1154	1399	795	1187	1326	1178	401	1220	309	301	66	193
6419892	malZ	147	179	161	250	173	150	133	172	169	171	142	150	130	130	160	168	183	223	125	181	204	137	65	170	36	65	13	45
6417941	iscU	413	422	313	480	386	375	278	449	377	351	312	364	363	329	312	360	375	390	292	381	454	400	168	418	125	75	25	76
6418393	wzb	302	277	200	331	317	265	181	258	198	235	193	251	217	201	190	253	244	212	145	276	193	181	85	231	58	35	6	30
6421996	yoaL	538	485	450	666	491	560	363	601	465	432	392	525	356	360	390	506	390	579	303	506	316	413	143	343	65	81	20	34
6418199	yoaL	474	481	398	588	465	426	333	613	372	412	327	503	346	418	346	393	333	417	228	433	236	196	156	264	58	21	22	19
6419965	ygaP	5202	5057	3999	5655	5262	5396	3948	5934	4877	4930	4249	5085	4417	4677	4199	4950	5135	5694	4073	5317	5656	5488	2162	5569	1917	1372	293	1053
6420231	yebW	1165	1086	861	1290	1328	1302	838	1305	1324	1340	950	1280	1111	1223	1080	1425	1232	1450	1008	1420	1903	1679	639	1626	538	412	111	233
6421589	ydcT	4370	4197	3316	4813	4337	4227	3247	4868	4036	3903	3485	4123	3488	3545	3513	3947	3727	4295	2895	4160	4023	3708	1546	3655	1194	863	170	771
6415963	ydcT	386	381	285	387	314	359	256	422	354	299	315	341	326	289	274	332	300	415	298	346	322	288	136	316	112	88	13	52
6417626	ydeR	1742	1670	1306	1895	1664	1779	1371	1901	1552	1505	1216	1718	1340	1391	1338	1549	1603	1808	1191	1778	1559	1516	483	1526	416	434	77	317
6421521	dgcZ	373	310	278	382	304	301	228	385	302	273	251	315	242	278	274	352	299	388	290	366	367	385	188	361	88	91	17	52
6415749	qorA	2416	2295	1800	2713	2413	2520	1767	2652	2174	2263	1824	2478	2033	2123	1859	2271	2263	2690	1646	2704	2598	2799	1104	2569	828	745	181	624
6417991	aegA	184	236	175	227	219	203	158	264	178	208	162	230	138	208	165	264	207	271	159	218	254	164	136	265	84	43	29	45
6417889	ygfT	170	163	122	151	180	209	109	166	141	138	112	143	130	132	109	110	142	188	99	162	240	163	89	185	64	46	0	58
6422496	ygfT	158	171	127	205	176	197	147	237	206	238	173	196	161	207	179	184	189	194	123	181	246	169	71	240	71	56	4	57
6418843	aceB	2205	2106	1583	2359	2455	2203	1716	2445	1982	2130	1624	2071	2027	2055	1752	1914	2460	2730	2040	2494	2192	2525	917	2292	742	635	187	688
6421700	ubiC	816	811	594	856	876	856	647	914	879	931	758	933	811	874	817	970	774	884	579	862	1119	997	364	1051	289	234	44	168
6421559	allE	693	663	524	705	691	688	515	801	646	670	535	617	574	563	595	727	792	827	744	883	958	1010	362	997	358	366	36	291
6421819	ykgO	925	1029	731	1089	879	970	731	1071	821	737	686	888	740	702	658	863	853	900	546	841	640	655	282	744	220	198	46	120
6406113	ybjL	486	506	373	550	439	532	348	452	449	440	340	462	408	422	366	377	436	508	316	518	467	443	191	395	149	91	17	102
6421627	ydhQ	1438	1318	935	1429	1400	1315	838	1569	1150	1188	954	1273	1041	1030	893	1225	1112	1320	735	1125	1185	1126	420	1048	288	292	57	180
6420223	rnd	1211	1214	841	1323	1253	1231	804	1226	966	1015	831	941	753	800	756	974	835	1058	650	1019	985	1105	245	1073	336	375	32	250
6418140	rnd	1632	1776	1202	1784	1640	1819	1257	1945	1402	1443	1108	1503	1198	1172	1122	1367	1276	1832	1116	1577	1569	1824	405	1539	608	547	54	415
6420253	hisD	1221	1168	903	1270	1168	1233	860	1325	1074	1078	899	1191	980	1078	1048	1115	1160	1312	962	1284	1353	1121	405	1129	452	288	61	224
6414399	hisD	506	535	350	568	613	501	407	530	439	439	397	548	398	422	401	529	443	495	313	502	468	458	131	474	176	166	10	104
6418321	yebS	486	482	331	487	473	466	348	557	471	424	344	441	381	397	381	451	484	506	351	532	441	348	156	502	148	109	27	86
6420621	livK	2725	2771	2169	3039	2767	2957	2071	3183	2857	2696	2261	2899	2378	2637	2219	2853	2402	2545	1572	2551	2539	2392	855	2325	785	622	142	428
6420708	livK	3351	3237	2490	3652	3428	3453	2442	3598	3181	3263	2566	3382	2922	3104	2835	3142	3163	3694	2303	3409	3726	3468	1152	3486	1024	1009	162	672
6421537	nudI	1131	1186	896	1432	1432	1532	995	1469	1174	1151	1007	1374	1123	1090	1119	1183	1574	1677	1446	1686	1640	1464	639	1424	406	339	58	340
6420905	betT	531	525	403	533	573	517	358	573	456	450	442	568	465	430	369	489	534	543	343	531	626	472	236	611	176	144	68	195
6422146	betT	773	770	598	866	793	762	648	913	697	744	658	792	647	680	549	804	820	896	615	1002	950	988	422	1110	386	345	51	269
6418383	ynfA	494	446	383	587	500	516	382	590	465	488	369	550	456	411	386	522	443	549	374	584	542	495	159	533	137	136	9	86
6419931	yjdF	1220	1170	897	1428	1185	1219	954	1409	988	1076	895	1170	951	1041	958	1165	1217	1302	919	1279	1312	1448	560	1537	492	488	64	320
6422174	yjdF	2258	2173	1802	2745	2375	2733	1802	2699	2298	2101	1708	2363	2274	2013	1744	1804	2245	2721	1649	2578	2344	2390	899	2268	810	749	110	568
6415526	fklB	476	477	335	469	378	510	301	495	450	394	335	403	366	340	349	371	365	487	310	504	447	527	236	558	160	138	23	149
6414487	fklB	405	333	277	413	389	334	224	452	343	294	268	324	310	306	258	379	278	353	234	343	368	385	138	354	151	111	38	82
6420229	qmcA	1856	1809	1388	2038	1720	1917	1266	1858	1664	1620	1266	1687	1509	1464	1330	1503	1880	2171	1600	2024	2252	2026	707	2105	823	637	44	572
6416705	yihS	1148	1356	969	1346	1319	1273	921	1374	1140	1133	947	1219	1061	1026	915	1170	1347	1493	877	1419	1536	1522	610	1543	543	450	95	364
6417745	ycaL	345	362	254	435	422	362	252	378	338	238	277	364	283	285	275	372	295	399	222	458	283	397	109	303	67	93	12	59
6420505	ycaL	269	292	206	298	269	280	195	248	244	269	209	277	264	273	205	297	274	298	227	292	389	299	120	268	85	70	13	77
6422054	pyrE	255	202	164	270	233	241	202	255	223	239	155	240	205	182	163	216	233	237	147	234	242	235	177	280	70	45	18	24
6421070	pyrE	622	629	495	678	635	652	450	747	524	516	446	563	487	463	452	622	488	562	422	565	483	462	187	595	173	79	12	87
6419836	groL	5	0	0	6	0	0	0	1	0	0	0	0	0	0	0	0	0	0	0	1	0	0	0	0	0	0	0	0
6422694	groL	2	4	1	6	2	0	0	0	0	0	0	0	0	0	0	0	0	0	0	3	0	0	0	0	0	0	0	0
6416013	astD	1713	1856	1323	2186	1750	1849	1541	2059	1617	1602	1340	1922	1599	1644	1494	1623	1694	2135	1251	1941	1625	1509	594	1663	481	346	81	273
6422766	astD	1433	1427	1015	1903	1401	1333	1091	1631	1330	1306	1097	1551	1342	1285	1203	1223	875	1099	613	966	576	613	294	598	139	79	78	38
6416543	dnaG	370	366	285	442	390	321	271	410	372	295	298	329	264	341	286	304	352	425	276	410	324	307	132	334	122	102	6	60
6406169	dnaG	905	814	679	1123	882	857	634	999	796	752	690	916	776	722	675	786	844	931	673	882	823	818	285	740	262	229	19	114
6421300	xylG	1355	1446	996	1433	1307	1363	930	1490	1096	1205	998	1246	1056	1107	992	1290	1073	1362	826	1156	1013	1090	359	1017	309	224	75	205
6423321	xylG	1929	1780	1199	2043	1769	1794	1094	2117	1653	1516	1276	1656	1458	1460	1143	1527	1546	1512	963	1426	1399	1324	407	1259	415	302	66	207
6421091	ppdD	1247	1193	912	1297	1174	1188	887	1327	997	1023	911	1169	1051	1020	878	1081	1115	1057	702	1013	1044	1026	379	986	284	213	40	146
6418211	yecH	259	231	154	287	282	276	181	253	334	200	189	289	202	201	180	296	346	254	189	282	300	247	65	235	61	41	6	34
6421262	glgX	802	865	671	1002	864	867	660	852	778	764	640	789	597	711	602	661	765	918	551	756	712	731	249	692	196	122	33	129
6421734	glgX	581	572	444	672	543	620	354	574	462	477	374	520	535	427	451	505	552	551	394	516	468	477	211	527	166	112	17	84
6422638	rhlB	775	788	520	800	771	729	496	720	551	622	516	637	458	574	498	626	759	824	490	948	781	835	294	814	400	409	34	289
6419354	uraA	320	288	245	367	266	313	220	324	274	257	254	259	255	287	215	297	271	288	189	220	282	232	89	174	71	57	21	45
6419050	nrdB	101	92	77	86	109	104	71	107	92	79	70	98	91	75	77	106	91	113	63	93	101	106	20	79	18	17	2	5
6420750	yddH	241	202	196	251	196	206	168	219	211	217	173	203	227	173	198	199	178	195	94	159	184	171	88	159	44	37	12	26
6415860	yddH	557	566	469	714	670	563	477	688	475	479	462	543	539	482	470	428	494	568	416	572	437	475	165	518	177	88	20	94
6418078	tomB	393	387	282	478	425	364	336	469	392	350	276	415	390	330	324	398	423	538	290	504	503	419	130	551	124	139	17	79
6423266	tomB	556	536	386	543	454	566	350	572	452	507	330	471	432	417	354	437	460	607	446	523	557	440	182	509	168	134	24	76
6421697	ylcH	801	738	568	1098	741	667	586	928	679	650	529	670	544	614	480	698	806	903	605	888	901	807	223	862	254	218	40	166
6417325	ydeP	1532	1516	1153	1755	1608	1717	1253	1937	1577	1480	1231	1420	1274	1361	1313	1420	1390	1611	990	1531	1527	1348	504	1311	485	405	68	303
6416966	ydeP	593	523	448	667	532	674	444	688	492	469	425	519	482	481	427	490	493	526	357	571	446	398	152	409	148	131	35	71
6416872	fbaB	695	646	523	820	690	723	520	740	672	612	576	650	622	581	523	671	721	798	526	802	840	673	279	798	206	166	29	138
6416788	gntU	148	164	120	183	207	158	138	239	130	149	142	165	166	152	158	157	151	298	108	195	184	208	68	179	78	34	13	43
6420235	ynfG	1375	1245	957	1621	1502	1243	1091	1550	1022	1066	828	1252	913	967	767	1017	1495	1558	1258	1774	1264	1347	493	1302	473	335	61	229
6420209	crcB	962	981	738	1071	851	931	702	1143	814	796	685	752	734	696	626	751	782	991	596	997	576	643	235	552	140	86	20	84
6417665	selD	175	168	159	231	218	212	157	279	156	156	168	186	194	181	173	190	227	282	141	267	284	223	67	236	69	71	9	32
6416586	selD	245	231	209	308	273	295	224	331	251	280	222	279	248	220	183	278	317	264	188	326	281	227	131	268	71	59	12	51
6406168	rplM	5	4	1	6	3	1	4	1	2	2	1	7	0	0	0	1	0	2	1	4	2	4	0	5	1	0	0	2
6416685	rlmL	360	403	294	463	358	385	243	428	275	361	239	325	297	264	233	294	307	431	257	425	287	308	64	290	69	80	23	59
6422453	rlmL	144	127	95	149	145	125	73	143	116	118	95	129	98	109	99	106	99	109	58	92	77	75	27	65	36	10	12	9
6417930	shoB	267	267	239	271	258	351	168	271	270	250	180	275	198	235	191	267	307	250	154	294	254	289	81	194	105	82	8	39
6406074	essD	323	330	275	356	354	340	246	396	312	294	234	311	290	290	245	253	285	305	203	341	214	279	123	250	85	71	4	72
6419036	ycbX	1579	1510	1100	1692	1478	1550	1006	1730	1245	1351	1170	1392	1197	1306	1109	1550	1264	1502	924	1443	1269	1244	507	1241	374	288	69	231
6419989	yhjB	868	856	668	983	898	936	760	1031	803	811	690	879	831	780	680	805	944	1002	659	1061	1013	1048	371	939	264	297	31	206
6415588	phnH	1782	1735	1389	2080	1816	1737	1234	1982	1640	1652	1318	1546	1650	1484	1240	1565	1732	1931	1463	1760	1563	1640	740	1747	546	405	147	462
6417238	elfC	34	47	30	65	52	30	26	64	49	31	27	47	42	35	37	41	50	28	16	34	42	32	4	46	43	3	0	11
6421424	ptsN	592	623	457	718	585	506	338	616	419	302	295	458	369	355	249	401	471	493	352	527	638	902	251	840	412	596	25	446
6418706	phnD	207	228	172	240	243	196	146	213	176	166	161	190	201	136	157	198	202	224	120	214	179	149	62	166	64	68	17	32
6416849	bluF	257	317	163	302	247	285	162	262	205	229	213	230	228	168	183	200	236	256	179	231	244	235	66	250	85	76	10	49
6414610	ibsE	754	828	605	866	843	827	586	987	752	764	615	793	666	663	606	811	789	879	507	819	792	799	228	670	264	196	34	134
6416169	mdh	775	827	640	848	843	764	562	818	764	676	627	779	616	638	647	710	697	899	514	755	769	765	334	753	222	202	61	129
6420032	gloB	336	293	199	331	319	260	211	307	244	301	193	247	289	268	225	297	346	334	214	320	276	408	103	319	97	73	10	67
6417414	luxS	773	730	518	783	752	758	491	874	629	756	544	775	600	606	519	722	782	813	613	827	912	748	253	807	263	182	29	113
6418363	yfgG	1161	1171	931	1312	1291	1323	976	1373	1273	1309	1039	1271	1283	1214	1117	1276	1177	1321	909	1268	1181	1055	472	1119	368	281	76	241
6420415	yfgG	2099	1988	1578	2238	2154	2255	1517	2444	1913	1917	1751	2258	1909	1894	1656	2072	1894	2376	1453	2300	2131	2006	809	2106	597	562	79	593
6420431	paaE	1725	1717	1338	1870	1790	1678	1321	1611	1529	1574	1239	1476	1343	1345	1235	1506	1632	1867	1080	1659	1808	1524	461	1558	520	555	70	277
6419070	hcaT	311	274	184	307	316	291	167	338	282	250	208	288	241	229	176	248	307	281	193	292	293	229	103	239	72	53	18	27
6421378	hcaT	304	283	234	279	297	248	160	245	223	201	200	280	222	204	216	229	300	257	198	259	212	198	117	177	70	43	0	41
6415708	dhaM	881	840	657	913	941	1100	764	925	793	742	643	742	682	642	617	806	726	772	476	741	634	649	282	516	186	135	30	81
6415472	dhaM	666	697	454	787	723	709	460	806	510	583	474	622	435	494	479	642	529	672	416	593	434	437	221	425	130	71	18	52
6420388	rplK	0	1	1	0	0	0	0	0	0	0	1	0	1	4	1	0	2	3	0	0	1	0	2	0	0	0	0	0
6419455	rplK	10	6	11	9	12	8	6	26	16	8	6	6	7	10	6	10	8	8	12	40	2	25	9	11	0	0	0	5
6420675	rihA	1157	1120	909	1266	1089	1122	719	1304	1018	986	849	1161	958	893	783	963	1113	1208	953	1198	1057	1072	319	1068	307	243	27	186
6419444	rihA	891	885	777	1063	938	988	658	1022	848	788	628	791	720	795	633	777	852	960	636	1006	771	685	222	770	206	214	35	162
6418852	rseC	533	516	414	585	469	521	427	577	442	458	412	531	376	451	413	433	884	1043	886	995	2373	3035	699	3466	1797	2232	85	2926
6422291	cydC	43	69	32	59	23	23	17	20	4	2	7	8	3	2	0	0	17	44	32	43	3	6	3	10	0	3	0	0
6418040	eutB	523	496	367	506	503	478	379	566	410	423	451	471	440	393	348	467	463	639	323	538	476	505	158	462	197	135	22	91
6421572	ybaM	66	71	57	71	56	47	54	67	32	54	48	82	54	43	61	47	85	79	95	87	136	136	85	156	124	107	6	129
6421218	sufB	316	371	305	376	351	347	261	416	313	294	271	313	326	330	263	310	372	371	261	362	357	321	100	305	127	96	18	50
6419223	hybF	1511	1464	1178	1700	1597	1480	1068	1622	1397	1424	1122	1439	1299	1243	1187	1242	1566	1674	1057	1518	1439	1216	483	1203	334	228	50	239
6406118	yidL	184	206	141	247	207	206	168	240	167	137	143	189	151	170	133	160	175	160	135	194	162	175	59	123	43	43	16	37
6415682	rcsF	337	370	279	391	352	416	249	379	356	282	284	341	310	330	320	363	441	456	281	386	392	379	138	417	105	115	14	91
6420192	yebB	569	481	361	543	608	646	458	658	618	620	541	704	515	673	542	654	383	411	260	346	530	555	176	623	201	147	20	117
6415568	pyrC	350	374	255	402	411	370	253	381	298	350	246	300	317	355	290	293	348	376	332	366	354	287	105	340	89	63	16	84
6419222	hflC	762	722	541	662	666	635	499	876	631	681	474	708	468	491	447	569	784	863	604	878	556	563	394	502	118	62	18	78
6419799	gspG	665	636	491	693	650	648	510	773	574	568	513	668	499	483	579	630	602	658	407	837	650	533	209	511	195	122	20	116
6416448	ecpR	195	160	153	198	197	204	151	225	170	166	142	201	175	221	146	200	200	201	106	194	172	206	82	183	78	52	9	29
6418723	yjcO	1350	1264	966	1348	1308	1236	945	1404	1157	1088	904	1083	1028	1001	886	1068	1153	1218	745	1259	1308	1121	526	1134	427	280	110	280
6421106	yjcO	364	416	270	401	379	400	258	412	333	339	289	294	308	306	296	326	334	395	277	376	398	353	175	294	122	85	42	79
6422361	gspJ	604	618	430	702	575	617	489	638	499	590	445	607	409	524	459	548	509	649	414	597	544	583	196	464	156	135	41	108
6406137	gspJ	501	427	342	521	530	412	308	499	382	412	363	491	339	374	367	446	425	438	308	464	422	364	183	327	139	85	11	50
6419498	htrL	132	101	90	100	147	128	81	136	103	99	92	94	79	85	68	85	101	129	59	111	81	75	35	82	33	12	7	28
6419466	htrL	57	59	36	84	59	48	72	63	90	51	52	62	52	42	37	54	71	60	61	59	106	118	25	74	25	15	5	17
6418368	ftsY	73	60	51	74	77	64	35	77	94	58	54	75	44	50	64	39	46	57	37	53	64	46	22	65	11	8	4	11
6420420	ftsY	0	1	2	0	0	0	0	3	0	0	1	4	0	0	0	2	3	3	1	5	0	0	1	0	0	1	0	0
6421673	cusR	14	19	9	20	12	33	6	17	30	32	17	37	26	45	16	18	39	41	24	27	53	73	5	44	5	5	0	12
6421235	yheO	215	169	173	192	82	107	57	110	32	16	16	23	5	7	5	5	10	26	11	19	6	8	6	8	0	5	1	2
6415788	bioA	1170	1133	863	1151	1022	1020	817	1247	978	931	790	1066	854	981	806	945	1124	1369	749	1120	1129	1128	403	1091	260	292	64	208
6416134	bioA	1152	1159	803	1209	1114	1127	836	1178	987	1006	844	1024	1038	886	798	1013	1063	1263	746	1209	1158	1045	344	1057	374	263	43	176
6416244	acrZ	630	716	510	766	691	697	546	739	577	674	584	627	518	557	509	567	458	575	336	580	444	412	175	395	177	81	20	75
6423156	acrZ	824	955	693	1064	940	982	683	1089	706	788	695	902	764	695	684	814	560	659	415	662	438	453	234	597	111	103	24	76
6417990	rimJ	3888	3811	2938	4364	4057	3879	3101	4505	3644	3610	3032	3681	3224	3210	3006	3236	3569	3854	2639	3882	2888	2766	1016	2644	794	615	140	443
6417757	tfaD	1798	1851	1381	1953	1750	1838	1331	1950	1631	1785	1482	1788	1664	1783	1512	1526	1817	2031	1319	2049	1977	2117	695	2096	730	514	79	414
6419807	proB	1046	1064	699	1101	1129	1147	786	1199	955	1160	842	987	1020	894	791	906	1176	1543	1038	1374	967	933	503	1101	244	212	40	118
6421654	lptG	1	1	1	0	0	0	1	0	0	0	0	0	0	0	0	1	0	1	0	2	5	0	0	0	0	1	0	0
6417942	mepH	91	64	47	57	53	66	36	42	74	76	46	48	71	69	43	41	46	68	24	68	31	82	18	58	7	7	0	12
6417505	ybdJ	398	372	267	403	409	381	303	457	343	330	282	347	309	280	310	224	272	336	202	300	248	287	81	240	92	72	20	51
6421504	hisF	552	515	408	613	597	491	356	616	525	539	438	548	563	515	533	581	651	568	444	609	783	646	282	648	179	186	46	152
6417987	hisF	1403	1358	1112	1434	1367	1418	1131	1597	1256	1313	1135	1253	1207	1145	1065	1145	1165	1515	1030	1461	1227	1292	512	1252	360	292	53	235
6414664	eutE	562	445	358	537	459	508	428	540	457	468	501	429	423	479	337	401	509	463	353	466	438	461	154	402	126	120	24	101
6415867	ribD	880	952	709	1018	949	984	662	1065	845	899	744	963	722	748	806	765	920	994	709	932	997	895	308	852	304	191	51	178
6422397	idnK	1134	1161	851	1261	1361	1265	968	1510	1295	1314	1042	1461	1224	1288	1139	1423	1100	1286	954	1132	2310	1736	459	1746	6215	491	60	353
6422357	yqgC	5258	5047	3888	5666	5285	5484	3905	5702	4990	4861	4275	4939	4620	4766	4148	4742	5140	5776	3769	5764	5015	5146	1934	5127	1404	1257	331	901
6420374	tolQ	104	133	136	123	135	103	84	151	79	94	68	89	74	80	57	96	98	118	55	109	127	111	40	68	61	65	2	19
6416533	ychJ	955	838	652	1135	761	800	496	819	615	654	522	718	652	533	541	645	358	475	278	516	214	244	107	186	11	18	22	10
6416300	cysM	12	9	16	16	11	19	12	18	6	7	21	16	5	5	9	10	11	20	24	22	26	16	6	18	3	5	0	0
6418762	cysM	95	79	56	84	66	90	62	58	82	63	81	83	70	52	51	63	57	80	51	59	77	32	22	62	16	12	3	13
6420452	matP	258	299	182	314	228	249	204	389	275	238	163	242	190	189	156	185	326	343	277	344	411	413	119	459	114	102	26	112
6421856	phnD	2009	1848	1404	2166	1814	2016	1378	2085	1624	1691	1415	1740	1529	1470	1338	1700	1693	1797	1231	1721	1487	1568	786	1459	474	455	105	341
6417544	yehM	54	61	62	52	44	34	24	37	50	38	36	56	49	35	45	47	56	65	46	64	81	37	32	46	25	6	0	8
6417151	yehM	4152	4210	3440	4836	4265	4396	3222	4835	3877	3805	3208	3917	3713	3620	3149	3484	4352	4532	2991	4363	3718	3650	1244	3477	1132	815	147	675
6419508	ybiU	905	902	743	1012	906	972	694	1057	798	953	672	864	835	843	773	715	904	935	585	856	910	894	348	894	241	1346	34	205
6421332	mltD	1624	1655	1270	1938	1545	1617	1267	1764	1427	1405	1314	1560	1483	1487	1304	1445	1821	1999	1328	1819	1734	1644	727	1591	441	405	121	242
6420343	fliR	3514	3363	2608	3724	3543	3301	2555	3650	3190	3058	2731	3272	2992	2918	2721	2932	2935	3257	2211	3332	2646	2547	982	2647	691	532	161	435
6416264	plsB	0	0	0	0	0	0	0	0	0	0	2	0	0	0	0	0	0	0	0	0	0	0	0	0	0	0	0	0
6421476	tcyN	0	0	0	0	0	0	0	0	0	0	0	0	0	0	0	0	0	0	0	0	0	0	0	0	0	0	0	0
6418188	rsxA	946	998	698	1114	1008	949	608	916	775	781	574	837	570	565	586	694	1303	1452	1099	1349	3039	3724	670	3699	1734	2262	93	2025
6414519	ybaE	457	438	380	495	414	451	359	511	443	372	384	435	413	375	355	396	482	594	338	467	457	433	150	395	147	121	44	112
6418637	gsiD	2378	2192	1713	2363	2187	2055	1723	2406	1921	1928	1504	2049	1719	1754	1734	1791	1962	2252	1324	2117	1836	1863	673	1909	496	516	112	364
6419985	yhdN	391	368	276	430	417	390	321	427	340	350	296	445	330	259	266	333	382	405	295	417	338	250	94	324	72	62	21	47
6422324	wzxE	789	821	577	922	802	741	628	931	819	689	554	757	597	672	532	694	1437	1545	1148	1440	2142	1881	288	1716	1142	581	32	516
6422606	wzxE	2625	2504	1906	2709	2559	2498	1798	2816	2687	2266	1717	2310	2044	1851	1652	1802	4631	5050	4001	4683	6723	5187	733	5059	2679	1834	105	1567
6405948	norW	677	710	484	731	540	587	475	704	517	640	530	650	571	526	466	567	515	671	390	721	534	487	264	580	198	120	12	77
6421278	norW	748	749	546	923	755	767	520	686	639	699	613	685	627	630	552	578	707	791	522	749	626	683	223	638	228	119	21	118
6420510	yjcE	902	828	684	927	916	852	689	1054	787	844	652	920	744	733	645	843	849	1010	611	972	847	916	364	802	258	253	54	190
6414604	can	1	0	0	1	4	0	0	1	0	0	1	0	0	0	0	0	0	0	0	6	0	0	2	0	0	0	0	0
6421952	gspF	198	197	162	239	170	246	140	203	236	203	187	244	170	209	162	219	231	211	148	177	201	213	58	200	48	29	7	45
6416683	eutM	887	886	665	900	896	816	533	936	905	817	667	828	642	802	643	752	802	915	659	880	789	755	298	766	206	189	60	115
6422451	eutM	1322	1478	1087	1477	1413	1360	1106	1395	1302	1337	1039	1219	1143	1259	1040	1199	1340	1626	1073	1438	1277	1214	558	1122	320	274	49	251
6419271	yhfZ	1036	1086	835	1098	1035	1143	818	1248	956	864	789	1062	764	775	735	913	753	900	543	1039	780	824	298	875	238	273	43	179
6418423	yjgM	299	305	234	354	332	269	237	350	453	282	232	280	221	265	286	323	250	396	247	304	312	341	142	314	97	76	13	62
6416320	sapD	435	490	292	547	438	425	305	349	221	253	228	252	200	215	154	178	515	472	407	655	632	511	119	579	241	245	17	165
6421498	lldR	2607	2565	1985	2723	2714	2590	1819	2888	2443	2241	1773	2427	2062	2268	1901	2437	2285	2613	1457	2570	2389	2288	865	2097	646	644	116	331
6420052	allD	1055	1059	780	1140	1053	1093	736	1180	941	925	770	976	863	842	722	922	911	956	707	952	873	759	331	978	362	206	42	393
6416475	allD	1503	1526	1109	1802	1630	1674	1236	1890	1332	1112	934	1192	1187	1078	981	1306	2193	2170	1906	2277	1960	2101	559	1889	828	631	159	382
6422097	rpe	1185	1194	935	1200	1286	1173	886	1392	1060	1079	915	1040	1125	1043	1069	1168	1274	1292	848	1317	1434	1464	511	1261	356	246	78	199
6415783	yacG	372	348	271	425	381	438	236	370	286	308	266	369	271	288	256	306	366	434	311	490	318	427	182	449	141	188	18	114
6420178	yacG	790	798	631	968	753	852	646	940	752	721	704	810	684	793	649	781	997	1136	774	1096	1117	1075	405	1284	373	393	99	239
6420862	bamD	836	780	615	815	821	771	628	942	765	720	579	790	671	680	523	702	641	722	420	680	507	586	186	425	139	153	46	126
6415828	pck	557	438	381	589	507	515	354	538	499	450	395	506	453	451	368	467	456	542	290	495	516	399	205	401	152	105	11	86
6417811	yagF	3244	2958	2446	3330	3252	2955	2279	3441	3139	3121	2615	3094	2793	2760	2671	2888	3432	3672	2653	3383	3456	3053	1185	3453	975	728	164	526
6421799	dnaT	7	6	4	6	9	17	1	1	8	5	7	2	14	7	2	6	3	4	4	12	13	6	10	16	5	1	0	8
6414636	poxB	832	759	560	822	777	784	639	807	699	771	598	840	663	717	604	838	824	881	674	926	770	781	246	806	263	159	39	139
6418874	poxB	1809	1750	1374	2007	1819	1755	1271	1931	1429	1515	1354	1759	1428	1452	1377	1486	1597	1756	1116	1646	1454	1557	595	1476	422	388	72	298
6417111	yhgE	1444	1357	1062	1423	1479	1481	993	1589	1303	1348	958	1256	1164	1088	1002	1207	1298	1330	906	1450	1252	1138	430	1097	374	240	42	204
6421450	yhgE	4749	4586	3569	5073	4868	4873	3672	5531	4418	4467	3675	4490	3895	4005	3409	4256	4288	4809	3242	4775	4328	4272	1682	4039	1363	1192	223	820
6405543	yfjR	1395	1339	989	1459	1424	1377	931	1623	1308	1254	1032	1355	1215	1266	1103	1100	1414	1630	931	1412	1350	1329	528	1372	396	310	85	296
6416185	yfjR	1211	1224	924	1283	1143	1262	893	1307	1186	1195	904	1167	1035	1068	949	1020	1218	1281	867	1392	1012	1006	419	1102	276	211	41	124
6420691	yhgF	1856	1962	1506	2171	1985	1863	1460	2184	1623	1773	1322	1732	1550	1506	1468	1627	1893	1941	1218	1901	1776	1716	631	1672	590	397	93	358
6415965	yhgF	2229	2075	1702	2316	2222	2133	1698	2238	1885	1872	1630	1835	1789	1639	1507	1794	1844	1952	1319	1853	1626	1503	562	1498	462	371	78	237
6418893	mdtM	1495	1478	1124	1590	1510	1551	1097	1507	1377	1470	1131	1304	1216	1251	1198	1265	1509	1844	1095	1601	1568	1828	651	1818	493	490	98	421
6416396	mhpR	363	287	251	351	391	324	266	376	351	341	279	379	238	239	296	301	377	338	214	373	483	348	104	389	131	109	13	73
6416712	ymfH	49280	47204	38077	53339	47417	47342	35619	51777	46496	45320	39127	47010	42531	41863	39480	40564	43852	48282	31067	46776	40757	39181	15220	39721	11476	8856	2200	6929
6416826	metB	1853	1857	1345	2093	1845	1781	1305	2040	1661	1609	1432	1715	1530	1523	1493	1586	1815	2036	1297	1950	1916	1927	847	1810	655	521	84	430
6418627	metB	412	401	293	505	462	388	227	428	360	417	289	394	349	375	314	326	385	393	223	422	401	458	126	382	130	104	29	97
6420382	ykfF	2097	2105	1578	2403	2160	2107	1637	2317	2059	1950	1782	1941	1840	1794	1810	1860	2291	2648	1843	2403	2404	2311	788	2277	941	638	79	522
6416897	ykfF	1763	1840	1478	2049	1918	1852	1377	2067	1767	1700	1403	1784	1640	1652	1482	1658	1876	2226	1492	2137	2170	2010	695	1932	630	481	99	400
6422007	pepE	1304	1331	970	1454	1375	1328	1032	1564	1243	1291	1071	1369	1203	1182	1021	1258	1675	1499	1197	1449	1682	1576	536	1443	454	404	54	317
6421817	agaB	585	619	420	671	549	607	510	657	540	566	511	669	469	532	516	583	555	636	415	657	668	644	239	698	233	245	16	176
6415609	agaB	673	723	505	834	623	737	554	844	605	763	572	726	503	599	554	629	666	705	459	775	675	764	229	552	232	119	30	115
6417415	hscB	388	384	315	476	304	414	256	444	334	288	247	398	288	302	301	352	299	440	239	376	308	334	113	225	81	55	24	40
6420702	nudK	383	373	312	408	367	394	312	395	357	324	284	339	298	249	262	275	241	337	293	295	288	245	103	223	84	70	17	77
6420792	iadA	704	747	538	749	603	701	485	754	606	555	476	605	468	553	556	545	607	706	470	871	640	584	222	592	197	174	39	107
6417260	iadA	635	610	479	674	505	580	399	670	491	519	473	536	447	501	414	516	482	511	391	523	497	618	212	471	161	180	26	143
6421164	pphB	0	0	1	1	3	0	0	3	0	0	0	2	5	3	1	1	0	0	1	10	0	0	0	3	0	0	0	4
6414567	yaiY	284	274	195	302	304	277	207	342	238	237	209	225	202	201	205	262	296	282	176	204	250	230	89	256	72	74	10	33
6421083	yhaB	69	62	43	77	75	67	29	70	65	58	43	49	75	55	55	81	45	71	52	53	63	41	15	50	24	12	2	6
6417680	hybG	526	489	398	556	564	562	479	611	516	503	448	495	509	498	451	493	605	640	417	559	586	587	230	489	135	131	16	88
6420154	rdgB	1068	1010	764	948	1002	966	642	1039	899	927	700	926	848	755	659	753	1012	1066	773	1136	750	742	337	656	214	131	49	150
6416641	ygaM	1265	1211	885	1389	1189	1327	849	1408	1146	1116	924	1220	971	1078	881	1067	1110	1412	845	1307	1261	1202	372	935	357	276	47	186
6420940	ygaM	1030	1023	773	1085	1110	1128	784	1067	882	971	802	978	884	843	810	866	933	1093	703	1061	1055	1028	326	874	305	299	69	155
6419773	yqaE	1470	1472	1077	1687	1400	1484	1029	1451	1311	1193	1126	1479	1208	1270	1123	1323	1316	1504	955	1408	1567	1328	507	1348	416	362	83	231
6418314	hisH	3291	3127	2472	3546	3317	3298	2525	3504	3081	2869	2513	3048	2819	2708	2476	2666	3446	3559	2418	3587	3024	2816	1212	2882	814	791	186	583
6421668	hisH	1584	1571	1214	1764	1556	1566	1108	1617	1439	1428	1184	1595	1419	1250	1245	1385	1658	1760	1048	1674	1432	1578	647	1407	391	813	85	288
6420324	ffh	3	1	0	2	0	0	1	2	0	0	0	0	1	0	0	0	0	0	0	3	0	0	0	1	0	0	0	0
6419607	rnhA	21	8	5	20	4	7	5	1	5	0	4	2	2	3	2	0	3	18	19	8	9	3	5	1	2	1	0	4
6422559	rnhA	3	3	6	15	3	12	6	1	1	9	6	2	1	1	0	0	6	5	3	8	2	2	0	4	0	0	3	0
6418739	coaA	13	18	13	20	19	8	9	18	8	11	3	14	5	7	4	5	10	16	19	5	8	13	6	34	10	7	0	0
6418330	hypB	1889	2010	1433	2065	1952	1843	1369	1944	1662	1655	1526	1851	1536	1479	1401	1623	1722	1975	1447	1946	1629	1525	648	1482	507	305	83	295
6421281	hypB	1537	1478	1105	1664	1544	1502	1160	1728	1541	1310	1170	1390	1185	1278	1200	1292	1419	1532	986	1540	1294	1231	487	1152	417	228	58	237
6418526	ompX	12	17	5	12	8	15	10	18	8	9	11	7	10	17	10	23	12	43	11	19	15	44	5	13	16	5	3	13
6420088	yqhI	36	40	30	35	35	55	36	54	32	52	26	31	40	24	31	53	40	41	34	42	41	47	17	39	9	6	4	10
6416417	rcdA	623	689	535	747	685	635	470	772	649	670	607	620	532	592	497	670	617	716	432	681	690	705	275	627	232	142	35	160
6419133	rcdA	1124	1123	738	1197	1130	1122	793	1213	996	1052	857	1078	1043	957	850	1004	1086	1206	718	1231	1152	1263	370	1234	312	283	39	224
6421269	mobA	0	1	0	0	1	1	0	1	0	0	0	0	0	1	2	0	2	0	2	5	7	0	0	5	0	0	0	0
6420313	menC	1254	1146	909	1428	1089	1036	790	1137	938	875	770	985	981	964	854	922	1165	1132	742	1253	1141	1090	351	1056	439	267	48	263
6415547	menC	788	666	574	781	603	689	504	704	607	640	465	663	543	576	477	560	710	829	493	797	707	660	184	749	211	152	29	173
6417669	sgrT	551	519	370	500	550	526	394	579	443	464	394	456	420	413	349	492	485	570	397	610	574	546	221	564	233	181	49	126
6419697	sgrT	1872	1744	1401	2038	2040	1941	1314	2234	1762	1826	1410	1855	1554	1545	1417	1680	1834	2261	1349	2101	1955	2183	863	2000	627	596	125	436
6416225	nuoC	4665	4640	3508	4751	4015	4077	3201	4295	3390	3567	2943	3544	2913	3205	2925	3011	2941	3857	2283	3605	2182	2532	1784	2464	633	512	296	337
6419537	rpsR	3	6	6	2	0	5	2	1	2	0	0	0	4	0	2	0	7	6	2	5	4	0	0	12	12	0	8	0
6417222	rpsR	3	0	2	0	5	1	2	0	0	0	0	3	11	3	1	4	6	0	5	4	9	8	3	4	6	0	0	3
6418250	ybcN	1716	1641	1287	1810	1761	1712	1299	1741	1658	1564	1346	1743	1460	1533	1415	1555	2088	2114	1524	2164	2386	2190	728	2260	695	564	102	513
6419639	ybcN	1616	1553	1259	1799	1875	1696	1225	1853	1626	1407	1370	1585	1438	1518	1305	1506	2006	2241	1521	1872	1794	1855	669	1881	703	354	138	288
6418967	potA	187	164	154	190	144	114	111	183	119	117	125	152	103	112	83	109	108	81	50	138	72	72	47	88	11	19	20	12
6421423	potA	1025	1150	876	1239	1175	1308	792	1261	1076	1031	819	1017	924	888	850	1022	1216	1345	1032	1321	1515	1530	476	1557	525	420	68	271
6419896	fadI	3353	3317	2530	3525	2961	2965	2132	3466	2600	2554	2202	2841	2281	2259	2264	2569	2352	2785	1660	2673	2058	1993	828	2035	500	362	114	271
6416033	yfhM	508	426	355	532	510	550	369	521	428	461	350	470	433	431	374	520	410	568	390	526	471	500	214	510	178	180	33	72
6415326	yfhM	636	564	520	746	634	674	502	683	744	571	478	593	507	553	501	584	589	693	460	675	682	686	187	526	173	174	30	115
6418878	mrcB	798	847	649	764	760	778	543	854	720	712	593	752	680	600	553	735	641	825	556	730	693	673	202	627	176	165	34	109
6420753	ves	859	867	598	927	873	987	628	958	816	814	736	959	743	776	621	802	883	1075	610	889	931	805	328	917	238	202	45	208
6422293	mukE	296	249	217	318	298	357	219	420	298	230	179	274	259	237	221	287	253	295	183	248	244	329	70	271	86	67	6	76
6421175	mukE	10	5	0	6	0	0	1	3	1	1	2	2	2	0	0	2	6	8	0	3	6	5	1	0	3	0	0	0
6423275	lhr	1135	1180	843	1201	1088	1065	787	1111	1073	1057	882	1045	971	973	924	957	990	1103	724	1140	980	964	303	970	261	177	25	150
6420506	fusA	3	0	1	5	3	0	2	0	1	0	0	0	1	0	1	0	6	0	0	1	9	7	0	5	6	0	0	0
6417911	ubiH	132	226	93	249	63	91	127	91	18	9	19	32	23	7	9	17	44	84	82	111	37	11	30	22	3	1	2	1
6417258	ubiH	109	147	130	174	108	93	71	50	17	11	27	47	25	10	14	24	35	117	63	112	24	30	25	40	12	11	0	2
6420500	yqjE	294	339	237	341	306	308	220	328	259	271	171	286	198	204	158	272	242	242	140	260	256	241	84	287	80	41	9	47
6419569	rcsA	1610	1528	1162	1821	1403	1418	1003	1536	1322	1292	1137	1434	1150	1208	1146	1373	951	1136	762	1008	1184	1250	319	1261	401	348	51	205
6421769	yhbT	582	605	497	747	655	676	490	796	621	576	571	625	581	476	521	587	579	655	498	699	574	588	208	632	188	128	27	180
6419869	yhbT	1655	1594	1176	1874	1718	1730	1241	1800	1580	1522	1324	1664	1512	1465	1302	1610	1646	1790	1219	1765	1726	1774	605	1950	473	424	93	278
6419651	sucD	0	0	0	0	0	0	0	0	0	0	0	0	0	0	0	0	0	0	0	0	0	0	0	0	0	0	0	0
6418288	cca	316	247	224	347	169	154	137	177	138	92	79	120	123	108	125	117	159	159	130	166	193	171	67	269	74	34	3	50
6419288	cca	171	168	117	152	55	50	32	44	27	27	12	8	13	6	13	7	34	43	36	32	34	32	12	33	7	2	0	4
6421665	hofP	5	1	5	16	2	1	6	1	13	4	6	5	15	11	8	9	6	11	7	10	26	15	6	49	4	4	0	3
6416542	rplM	0	0	0	0	0	0	0	0	0	0	0	0	0	0	0	0	0	0	0	0	0	0	0	0	0	0	0	0
6421029	frc	367	285	227	298	321	335	231	317	278	254	229	324	293	224	188	262	267	259	171	292	349	278	108	297	100	90	3	39
6422393	frc	292	325	233	373	321	311	223	302	271	256	237	296	206	248	213	263	264	288	173	290	252	369	155	274	74	69	7	28
6416173	yodC	685	652	466	653	652	605	454	716	568	592	515	595	524	556	469	658	562	672	424	583	593	542	194	608	164	227	23	141
6417752	hokD	580	614	414	717	608	670	392	661	545	556	460	606	452	468	445	437	540	626	410	646	467	370	177	506	145	91	13	63
6420512	hokD	380	309	263	403	365	393	289	395	364	324	271	355	300	306	275	273	355	332	259	390	329	377	139	387	135	70	27	32
6420560	paaF	1951	1936	1488	2228	1823	1787	1408	2133	1655	1656	1412	1700	1577	1502	1379	1539	1863	1906	1404	2030	1642	1514	581	1584	490	281	79	247
6417801	paaF	1637	1567	1218	1792	1767	1595	1209	1805	1489	1602	1333	1716	1576	1552	1311	1528	1976	2041	1413	1994	1979	1947	605	2190	652	468	79	368
6417912	btuE	73	57	36	58	56	71	33	98	52	72	38	67	82	54	45	40	67	46	35	63	85	100	21	91	15	16	0	25
6420335	hyfH	1645	1462	1164	1714	1484	1523	1184	1594	1493	1382	1032	1389	1231	1279	1158	1226	1505	1539	1015	1565	1363	1311	536	1166	319	265	67	252
6422468	hyfH	6565	6372	5001	7221	6419	6824	5054	7128	6337	5998	5300	6050	5705	5700	5321	5642	6258	7356	4660	6659	5953	5702	2165	5494	1659	1258	303	922
6416898	gmhB	97	95	75	89	56	62	37	66	38	39	16	38	48	21	14	18	152	152	197	209	1175	1080	97	812	1375	1674	14	1511
6420364	ytjC	71	82	53	117	98	98	62	88	97	82	77	96	77	56	65	113	57	74	50	103	104	100	35	96	32	24	2	29
6416879	ytjC	145	156	122	178	128	200	124	200	171	195	109	151	135	130	108	163	207	180	89	169	142	147	63	166	37	35	8	35
6416677	glnE	999	1026	882	1150	1042	1119	744	1182	919	905	763	1065	755	811	719	904	851	1009	680	992	760	731	395	661	145	136	50	79
6422445	glnE	1137	1099	885	1185	978	1012	779	1211	965	981	808	1026	792	852	788	958	907	1072	715	1020	721	864	342	703	204	413	56	91
6421443	fadD	1193	1185	951	1345	1245	1119	792	1289	933	1016	913	1045	870	912	815	1030	1205	1317	920	1235	1092	864	387	868	260	147	36	131
6419079	fadD	2534	2525	1842	2850	2416	2332	1884	2690	2007	2157	1752	2086	1880	1821	1677	1954	2370	2585	1574	2423	2011	1840	803	1654	551	1258	86	331
6406211	ybgU	857	848	651	887	1049	934	681	960	842	879	703	894	835	766	728	907	999	1094	615	1044	1261	1267	387	1252	366	322	77	227
6417442	pxpB	1094	1000	794	1097	1153	1128	796	1225	1063	1015	911	1189	1074	1196	1100	1011	1362	1715	1093	1476	1552	1484	566	1595	358	319	92	164
6419573	pxpB	196	210	162	232	203	166	210	231	171	170	183	188	156	185	168	147	172	170	141	220	172	192	60	159	42	24	12	12
6421276	mcrA	10597	10099	7920	11375	10168	10517	7503	11255	9212	8811	8024	9665	7835	8514	7328	9007	8103	9757	5890	9109	7280	7239	3065	7155	2058	1728	426	1158
6415923	yfiB	414	414	317	451	422	440	281	467	343	333	306	410	390	338	359	448	400	459	309	465	522	484	177	437	192	92	20	80
6406203	yfiB	448	413	361	458	459	395	347	447	389	461	312	384	347	361	306	351	353	480	269	429	393	348	154	346	111	102	15	69
6416374	entS	855	967	706	1034	860	877	772	989	764	719	639	886	677	654	620	726	932	1080	835	963	1158	1014	292	984	387	337	42	159
6422277	narY	2349	2322	1700	2518	2444	2392	1736	2718	2233	2262	1907	2257	2125	1991	1912	2174	2326	2544	1803	2657	2218	2339	815	2183	735	549	95	448
6422403	yebZ	233	236	200	298	235	252	188	221	202	208	197	183	181	175	172	254	270	331	214	340	324	355	130	347	93	95	9	63
6421542	yzgL	393	382	311	410	407	445	305	436	334	396	307	389	324	380	269	391	426	407	325	483	467	473	190	507	190	181	24	114
6418820	setB	884	823	674	1001	850	868	637	1086	731	873	749	919	784	702	713	783	742	871	622	857	899	746	289	721	234	164	22	128
6416196	setB	1908	1906	1431	2077	1972	1981	1429	2404	1905	1955	1719	2061	1822	1885	1815	1968	2339	2494	1653	2523	2665	2755	904	2516	833	556	128	508
6419935	ymgE	194	226	121	188	135	162	105	204	136	134	149	159	116	123	115	153	117	163	86	173	118	136	60	93	36	42	8	10
6420386	ykfI	465	480	397	586	450	566	325	540	415	408	316	394	370	346	390	405	430	525	334	460	507	440	136	400	177	98	8	91
6418695	nanR	417	414	333	469	525	438	301	412	395	368	361	362	267	379	383	346	320	363	246	392	300	406	197	354	84	65	34	47
6419485	entA	3446	3395	2616	3774	3467	3516	2705	3981	3320	3150	2690	3357	2970	2942	2839	3209	2979	3254	2053	3232	3274	2731	967	3053	855	660	113	615
6417597	yjbB	840	709	593	943	711	763	561	967	701	698	589	726	661	675	631	690	741	843	544	839	809	792	268	829	258	219	39	243
6421965	yigB	299	335	269	368	338	414	283	403	316	284	263	275	252	275	250	290	313	410	276	383	286	314	146	395	52	81	12	70
6420271	yfbP	364	323	238	334	401	415	260	379	275	342	227	339	272	296	227	375	355	396	267	359	357	393	116	331	133	111	16	69
6406053	yfbP	169	129	108	180	193	160	137	187	127	162	142	157	132	189	157	162	256	201	171	216	232	277	71	219	65	64	3	45
6417567	dgcE	356	382	250	346	291	362	287	376	301	332	237	280	224	264	242	303	307	347	243	372	323	412	115	239	98	112	20	77
6423296	dgcE	156	109	115	128	150	159	108	153	118	94	111	155	84	103	100	109	95	135	81	171	105	79	30	166	28	21	2	14
6418541	ybbO	352	304	250	346	357	350	229	296	248	263	256	316	239	233	217	256	354	427	315	388	562	558	184	416	164	136	13	151
6415496	yeaX	631	690	467	744	784	738	509	591	600	639	475	678	618	624	515	580	755	813	559	763	508	740	256	698	203	163	19	108
6421486	yeaX	844	732	600	846	889	826	628	1012	674	769	574	847	792	720	686	857	855	955	741	966	838	808	364	842	318	192	23	210
6421962	yfeH	381	381	298	375	432	360	242	461	339	408	313	391	319	340	319	407	371	450	253	424	422	424	160	405	121	90	19	110
6421903	sapB	3966	3887	3007	4231	3836	3587	2703	4158	3295	3320	2730	3588	2845	2981	2762	3169	3443	3693	2317	3800	3461	3302	1159	3315	1137	983	123	758
6420085	yceI	611	703	546	833	723	685	492	776	615	689	515	711	563	495	482	643	604	672	389	699	615	601	194	574	192	158	19	96
6419374	yceI	667	622	448	699	622	670	471	838	563	638	536	614	552	451	442	572	550	653	417	641	579	539	187	541	207	127	46	102
6422274	ycaQ	577	552	398	621	517	508	382	601	542	484	399	549	471	450	384	502	608	551	401	563	541	545	155	470	146	96	8	95
6416220	yfiF	464	457	326	508	555	528	386	510	521	421	338	455	470	423	378	424	521	591	300	527	487	517	255	642	169	155	35	61
6417532	hprS	556	523	376	540	541	591	412	597	507	583	406	551	419	542	428	600	593	808	481	676	806	767	138	642	294	264	7	179
6418670	pepN	1977	1899	1529	2215	1800	1886	1396	2119	1708	1635	1351	1710	1475	1538	1434	1481	1546	1744	1173	1757	1459	1533	576	1241	461	332	64	293
6420914	yjiS	3166	3114	2476	3674	3127	3057	2459	3404	2860	2803	2376	2904	2642	2625	2594	2858	3246	3597	2633	3701	3179	3294	1417	3456	954	897	247	799
6416052	exbD	896	882	628	958	952	870	622	1018	752	816	656	828	702	705	588	720	862	870	550	860	839	1062	308	857	306	298	27	194
6420761	melA	1366	1401	963	1466	1303	1344	943	1499	1128	1259	1005	1238	1025	1064	886	1059	1263	1454	928	1334	1355	1531	573	1426	515	520	60	360
6416554	shiA	1039	1077	877	1103	970	1084	770	1036	877	956	796	901	784	739	818	870	857	1013	666	973	809	857	321	870	189	197	58	128
6421209	shiA	1049	978	828	1088	1016	1075	772	1141	857	922	762	943	941	801	783	970	934	1015	683	998	915	757	310	960	298	154	43	141
6422109	rbsC	2610	2605	2178	2980	2944	2988	2106	3491	2981	2668	2323	2684	2545	2735	2315	2705	2683	3398	2151	3071	2830	2805	1175	2678	706	612	164	429
6406186	rbsC	2118	2055	1558	2159	2222	2244	1678	2459	2051	2231	1613	2035	1843	1853	1668	2016	2334	2400	1615	2326	2191	2260	977	2500	621	552	162	370
6414473	glpD	633	632	486	622	556	567	463	559	485	472	470	517	361	444	420	457	641	659	511	639	747	793	367	792	267	223	28	198
6418652	fdhD	501	566	342	548	510	482	409	525	460	497	362	473	345	349	437	484	440	544	376	629	509	618	225	587	226	201	18	189
6421726	glnK	822	719	597	821	713	832	571	858	708	788	577	808	615	625	605	683	784	895	528	882	833	872	265	872	291	242	50	154
6421711	glnK	1116	1144	824	1269	1079	1141	831	1255	981	1088	789	1135	848	940	962	966	1054	1399	736	1169	1110	1119	345	1188	372	275	38	285
6414578	fecE	1209	1103	959	1296	1217	1140	849	1390	980	1113	865	1276	908	908	962	1107	1340	1311	857	1477	1301	1449	554	1570	376	335	57	288
6415887	eutQ	596	643	399	784	623	613	423	759	618	545	490	575	503	562	462	584	516	612	384	611	517	482	183	470	190	134	26	130
6422742	eutQ	664	719	476	681	643	647	529	731	585	655	510	580	558	511	444	575	569	553	339	527	354	363	156	345	75	41	27	28
6418360	motB	344	349	239	369	335	299	253	396	316	290	273	337	294	269	302	331	436	376	259	358	312	285	111	341	110	46	17	55
6423135	exbB	973	1027	737	1108	1075	1083	741	1069	871	789	701	898	785	760	686	856	798	1091	623	1069	928	922	434	1019	319	224	79	213
6414653	gabD	1133	1122	869	1233	1193	1140	845	1181	944	1053	789	1029	902	848	799	988	1041	1099	672	1020	1081	826	397	918	234	245	31	157
6405526	rlmC	1911	1955	1496	2139	1862	1963	1346	2077	1725	1748	1467	1767	1577	1545	1396	1591	1608	1835	1223	1729	1485	1438	533	1388	374	334	102	169
6422462	guaB	260	295	185	271	231	202	176	233	131	181	130	198	232	135	147	147	284	284	200	186	94	72	65	50	9	2	8	10
6420329	guaB	340	381	249	327	322	322	208	275	224	236	197	237	183	233	159	185	258	270	225	245	103	97	81	86	31	11	12	21
6405974	dpiB	2765	2537	1979	2788	2492	2637	1922	2891	2263	2266	1958	2500	2094	2066	1783	2464	2396	2702	1840	2703	2405	2284	786	2446	757	692	87	428
6417470	yobB	667	705	509	738	694	660	490	765	676	570	558	619	564	535	524	607	627	736	484	748	685	594	279	673	177	171	22	134
6415894	yobB	1188	1095	906	1274	1000	987	799	1203	1123	1055	831	1044	793	825	899	989	1041	1140	692	1095	1089	981	339	1037	304	250	47	177
6419240	ynfE	1350	1318	1044	1435	1131	1087	812	1362	955	912	814	1032	906	870	824	855	1349	1281	1047	1434	1138	1150	387	1034	365	240	82	245
6406115	ynfE	1179	1124	864	1261	1083	966	707	1087	795	853	713	911	728	751	645	781	930	1034	832	1147	910	920	398	808	287	223	42	161
6422456	pdxK	1614	1632	1331	1818	1606	1620	1139	1811	1479	1556	1234	1465	1406	1240	1363	1479	1493	1867	1199	1716	1500	1490	587	1477	409	353	76	279
6416688	pdxK	982	1110	766	1070	967	958	704	1149	903	985	790	1021	896	767	782	907	1151	1104	713	1021	973	1048	380	984	301	343	25	209
6416667	prpD	1046	985	713	1056	979	975	671	1146	888	909	720	979	899	897	769	947	1138	1197	782	1041	1245	1146	368	1202	402	266	38	231
6417462	yohC	1490	1446	1124	1643	1515	1456	1017	1590	1587	1422	1160	1580	1333	1253	1168	1342	1316	1511	1090	1305	1249	1361	456	1288	458	319	61	294
6416661	lysU	1366	1370	1020	1555	1366	1334	994	1462	1122	1091	965	1277	1043	1068	946	1211	1341	1343	904	1361	1417	1405	567	1367	486	503	72	383
6405579	rfaD	53	76	31	121	37	38	36	32	18	17	19	29	20	13	12	31	57	86	51	65	110	138	21	116	125	96	1	99
6417102	rfaD	52	44	18	51	18	29	16	34	50	12	17	19	9	103	6	9	42	47	55	68	72	106	24	77	85	74	1	60
6419753	sbcB	463	502	357	484	489	493	370	569	480	501	344	465	407	438	445	456	572	604	351	524	565	519	233	602	154	120	26	89
6421833	sbcB	859	991	764	1002	965	934	705	1133	951	962	751	872	820	860	683	852	917	1158	617	1114	852	847	284	916	201	202	58	129
6419624	rpmJ	58	29	23	36	27	29	19	21	21	42	21	24	28	22	19	32	22	44	17	35	52	65	5	49	24	4	0	2
6419171	uvrC	1161	1184	990	1455	1291	1320	925	1579	1267	1109	934	1180	1148	1061	954	1267	1390	1774	1427	1836	1756	1325	612	1501	633	355	51	390
6417378	atpF	218	210	157	238	278	240	182	291	196	179	125	192	154	132	110	148	566	627	452	603	1071	1130	535	976	732	861	107	607
6416547	plaP	801	912	627	907	787	843	608	942	719	741	651	854	730	706	622	751	591	678	434	716	522	582	202	588	157	147	52	149
6406173	plaP	556	618	409	705	535	630	425	639	553	607	430	569	518	567	476	525	694	681	455	712	765	746	236	579	203	209	18	115
6406237	ybdM	531	524	420	658	543	598	399	656	510	487	402	507	416	480	411	514	503	538	337	607	420	440	200	508	119	118	34	112
6419220	ybdM	535	561	471	631	605	591	419	633	493	515	451	589	503	582	448	505	558	585	389	536	492	523	201	579	180	143	28	111
6416419	ybhS	1595	1490	1111	1633	1560	1544	1226	1703	1254	1375	983	1512	1260	1272	1221	1242	1541	2003	1358	2009	1778	1710	606	1653	500	341	64	388
6419134	ybhS	1796	1810	1353	1959	1807	1848	1484	2128	1865	1718	1601	1786	1528	1474	1363	1581	2154	2411	1397	2282	1994	1913	678	1922	554	509	58	380
6405549	wecE	432	507	367	538	527	487	418	468	433	448	352	403	326	335	330	330	541	478	348	471	387	365	140	389	118	50	11	63
6416236	cyoC	2929	2788	2238	3272	2795	2719	2015	3061	2432	2392	2067	2606	2366	2153	2050	2253	2614	3102	2249	2958	2446	2453	1440	2553	727	581	231	437
6417333	ydaW	896	915	687	1019	933	883	622	939	744	827	662	769	671	751	668	803	735	906	561	882	753	774	262	875	207	172	50	132
6417538	rimK	1566	1432	1125	1606	1574	1413	1027	1677	1375	1298	1176	1487	1337	1285	1136	1333	1302	1391	978	1611	1190	1408	489	1331	394	312	79	239
6417145	rimK	3944	3962	3008	4372	4005	4011	3070	4543	3655	3539	3222	3994	3207	3579	3090	3648	3486	3970	2479	3579	3422	3442	1267	3284	1019	732	145	614
6419366	ispA	68	81	47	81	55	61	55	42	52	45	50	67	52	54	44	33	47	71	47	47	49	58	27	58	20	6	4	8
6417078	copA	1067	1063	778	1151	1135	998	766	1033	1025	855	848	932	819	797	764	901	982	1038	782	1117	1065	1162	477	1068	360	329	59	256
6422336	fhuA	1018	980	767	1110	1205	1105	726	1201	971	963	783	1043	880	770	715	1036	871	996	613	984	729	709	312	743	211	175	38	152
6416700	fhuA	282	258	212	332	236	265	204	244	235	223	177	234	189	214	210	241	240	281	181	255	227	205	89	218	64	41	19	46
6423093	ddpB	1362	1317	1046	1513	1344	1425	996	1516	1165	1296	1008	1238	1186	1012	1092	1106	1284	1557	963	1470	1361	1203	432	1176	401	332	89	184
6422380	yhjR	462	446	350	521	444	424	310	431	423	403	342	425	421	429	383	404	462	496	331	501	473	450	180	419	110	108	23	87
6418419	araE	49	53	37	69	73	33	29	28	29	35	18	34	21	32	10	37	31	40	26	30	19	35	12	24	10	2	0	2
6419304	argI	1115	1002	847	1176	1041	1005	680	1213	976	899	795	961	810	874	758	944	873	959	627	961	800	827	289	824	284	219	66	184
6417003	narL	1051	1012	791	1201	1032	1055	685	1169	877	855	749	905	880	818	802	791	838	876	548	907	749	797	273	618	170	170	57	107
6414396	narL	1107	1073	879	1238	1090	1058	823	1250	916	948	747	973	718	892	832	831	888	929	663	949	587	665	306	698	240	151	14	124
6422760	flgG	791	700	626	827	705	763	503	857	670	662	618	691	639	655	552	613	615	725	515	699	593	573	243	558	141	138	19	96
6416006	flgG	821	746	588	927	851	764	607	792	679	647	513	713	687	625	578	673	638	741	481	761	654	484	195	549	150	144	22	139
6417500	yqfB	820	695	575	739	783	694	504	826	692	699	530	780	595	635	640	652	746	756	483	822	638	656	228	826	232	136	39	221
6417734	acpP	0	0	0	0	0	0	0	0	0	0	0	0	0	0	0	0	0	0	0	0	0	0	0	0	0	0	0	0
6416372	acpP	0	1	0	0	0	0	0	0	0	0	0	0	0	0	0	0	0	0	0	0	0	0	0	0	0	0	0	0
6416054	cbpA	591	657	461	753	670	628	469	643	536	637	493	558	574	474	459	568	526	615	383	555	528	557	226	590	127	141	21	157
6416373	rsuA	397	373	325	454	425	365	328	454	339	310	278	400	334	322	311	310	321	356	256	430	339	316	149	373	115	102	9	63
6415900	dgt	569	582	439	666	594	663	500	709	590	500	512	609	509	472	436	497	654	772	485	753	648	782	227	738	202	207	38	139
6419939	flgK	922	815	659	913	904	914	680	998	746	758	635	879	755	719	582	831	825	976	574	862	833	906	278	818	249	260	37	115
6415438	flgK	756	830	610	824	686	700	540	819	630	719	540	701	543	539	492	583	636	622	475	720	671	715	242	713	261	252	11	213
6417920	araG	899	954	751	1055	960	1008	740	1094	852	942	845	1005	761	799	832	1011	1071	1074	849	1037	881	944	313	892	252	196	36	144
6420315	yicC	364	396	280	370	324	336	245	294	267	288	212	271	229	231	199	219	199	247	212	217	176	196	136	232	90	137	22	93
6422335	ybfA	235	238	144	212	235	232	133	296	236	216	191	258	207	232	210	201	239	267	205	274	237	283	51	281	79	101	5	64
6416699	ybfA	420	424	311	443	435	455	289	451	374	398	268	376	383	376	338	368	400	385	259	390	422	338	89	388	116	138	20	83
6416763	yehQ	501	553	387	545	501	506	385	623	390	431	377	473	361	440	385	454	399	561	293	517	464	448	201	414	115	82	13	105
6416841	yehQ	307	272	227	336	314	257	237	331	276	297	215	289	296	270	218	269	334	352	228	357	399	359	115	375	141	142	26	84
6419389	ydiH	241	290	205	273	242	260	180	260	240	198	152	227	198	178	159	235	213	233	179	242	235	204	73	246	62	100	0	46
6420096	yfaV	1327	1223	854	1380	1285	1312	913	1399	1122	1172	981	1193	1186	976	939	1203	1124	1279	913	1424	1211	1313	485	1334	404	346	48	245
6415511	ptsP	1064	1043	802	1111	1103	1133	762	1269	1047	1115	851	1135	1015	1029	908	1128	694	697	444	680	496	411	189	384	37	19	20	22
6422486	gshA	310	342	237	366	236	339	179	280	195	176	182	205	136	173	140	160	452	525	361	552	604	466	235	585	166	208	20	130
6418566	ydhY	413	420	321	440	509	428	289	490	335	394	321	377	336	346	325	349	435	479	317	404	517	542	121	522	133	144	10	122
6421515	ydhY	315	345	246	296	359	328	244	318	284	318	266	347	209	268	250	261	329	365	232	270	350	424	139	351	109	98	6	86
6418403	hisC	867	922	701	990	903	808	612	978	850	775	656	797	727	676	648	715	870	1048	613	1079	782	796	295	740	207	205	36	144
6422613	panD	737	685	551	844	703	809	547	827	665	735	564	691	640	629	540	742	753	785	653	888	786	770	359	826	253	228	37	197
6415476	mlaF	10	10	10	11	6	8	8	9	15	15	6	2	8	17	4	1	8	20	3	6	5	13	3	12	5	0	0	0
6420651	copA	449	437	350	534	480	512	339	552	427	434	394	449	365	421	378	372	462	509	390	501	637	545	170	673	234	188	24	146
6423175	fkpB	1180	1222	933	1261	1314	1202	941	1324	1046	1105	887	1196	1013	1032	879	993	988	1110	662	1114	976	877	327	953	238	219	67	146
6419745	hyfE	2481	2413	1833	2647	2437	2628	1870	2963	2229	2327	1940	2447	1930	2075	1785	2350	2057	2417	1673	2268	2172	1994	767	2229	672	520	117	330
6415822	hyfE	538	423	367	480	472	450	365	436	435	420	329	448	430	326	384	371	450	448	292	401	397	367	150	398	103	85	24	48
6422369	degQ	587	632	457	661	597	669	419	674	498	482	414	568	445	450	424	552	426	638	345	642	358	396	188	437	82	88	17	49
6406145	degQ	622	597	459	700	614	654	485	673	541	535	458	645	558	490	434	526	536	600	419	581	497	430	215	513	177	113	32	113
6417861	tcyJ	398	450	297	453	378	438	316	458	362	418	329	382	296	359	326	333	380	494	315	493	437	504	118	461	135	103	15	48
6417190	tcyJ	690	692	561	794	777	760	554	749	636	715	507	645	549	601	465	664	593	703	421	780	600	582	236	663	161	142	42	104
6420572	rclR	1467	1443	1194	1581	1512	1501	1083	1568	1354	1260	1073	1457	1174	1170	1068	1272	1366	1458	1016	1489	1338	1545	529	1341	404	407	67	278
6416816	speG	213	200	153	211	187	261	184	283	210	194	178	168	195	177	164	216	235	307	198	246	216	269	61	232	61	48	7	39
6418617	speG	507	517	399	505	475	495	413	608	384	438	345	483	451	406	337	459	668	675	539	668	580	599	152	532	260	146	25	129
6423282	entH	2168	2127	1605	2363	1969	2077	1622	2347	1925	2026	1602	2027	1608	1810	1568	1883	2230	2541	1753	2754	2092	1999	696	2053	650	485	116	385
6417609	entH	4048	4391	3165	4759	5292	5110	3952	5707	3721	3827	3044	4130	4189	3556	3182	3846	5593	6137	5690	6413	5445	5484	1867	5452	2279	1387	274	1293
6419107	nuoE	2306	2303	1872	2465	2303	2238	1720	2462	2181	2154	1647	2202	1688	1891	1726	1980	2022	2443	1465	2279	1815	1758	822	1842	435	443	127	238
6414651	nagZ	619	554	464	680	747	692	589	822	640	644	479	589	533	657	498	645	818	798	607	689	756	722	192	705	301	183	30	117
6423172	nagZ	364	365	288	473	484	548	371	535	401	373	300	380	353	376	402	375	485	449	367	535	323	369	108	516	117	152	14	74
6420958	dnaJ	2	9	8	11	3	7	7	22	5	5	0	4	4	6	2	1	10	10	4	13	3	0	1	0	1	0	0	0
6419060	rpsG	5	1	3	4	1	6	0	0	3	0	2	0	0	2	1	0	2	4	0	2	1	11	0	0	0	0	0	0
6418198	cyoD	851	740	635	955	705	695	638	727	580	568	541	686	505	505	512	490	643	697	617	710	479	405	481	436	195	144	57	59
6416603	sufE	442	381	279	411	390	383	250	438	332	328	305	432	358	338	364	440	457	477	273	449	694	542	199	614	210	165	13	184
6419703	yidK	1246	1308	961	1540	1453	1559	987	1566	1085	1226	996	1394	1001	1016	981	1112	1452	1513	1182	1634	1266	1581	563	1366	482	425	217	448
6417675	yidK	508	478	399	546	744	564	566	693	499	404	445	506	431	402	421	412	667	769	498	657	564	781	185	747	213	218	24	113
6422642	rlmJ	956	965	740	1055	951	970	704	1075	901	915	738	933	745	815	721	797	794	994	668	932	832	790	326	748	278	224	34	75
6417573	yieL	15279	15070	11140	15828	14967	14558	10394	15982	13777	13853	11545	14625	12354	12640	11193	13438	14065	15800	10005	15308	16134	15756	5283	15267	5497	4431	602	3366
6420131	yieE	3718	3621	2815	3862	3559	3813	2556	3968	3567	3338	2951	3560	3006	2976	2797	3197	3018	3393	2379	3425	2979	2731	1090	2828	864	774	162	547
6416259	yieE	938	1028	721	1079	1162	1121	675	1069	925	1026	717	944	812	933	747	991	1019	1172	694	1255	1154	954	321	995	371	204	35	180
6417779	rplP	2	8	5	2	0	2	3	1	2	7	0	5	2	3	0	0	1	3	1	4	1	7	1	7	0	0	0	0
6417952	flgA	1177	1256	954	1390	1327	1317	1000	1437	1081	1120	1008	1141	1031	1052	830	1091	1081	1382	773	1273	952	1145	403	883	336	271	30	203
6418070	flgA	1047	997	748	1153	1017	1009	749	1196	1060	1057	861	971	885	837	838	924	918	898	607	965	958	931	261	954	291	205	46	157
6418933	yeiL	2376	2163	1753	2366	2350	2243	1717	2422	2047	2113	1716	2305	1748	1969	1736	2068	1976	2199	1633	2349	2437	2207	768	2226	846	651	111	459
6417392	cspF	113	117	85	96	92	128	92	129	71	106	104	149	68	134	81	122	103	102	83	134	88	75	33	93	27	12	22	8
6419555	cspF	52	38	22	45	51	45	34	59	27	37	22	44	43	23	43	47	47	45	39	102	66	84	4	77	25	26	2	3
6421524	yddG	2005	1982	1450	2115	1952	1891	1325	2080	1763	1651	1384	1817	1606	1562	1350	1720	1652	1753	1092	1703	1458	1602	651	1450	486	351	75	244
6419858	yddG	7720	7620	5598	8509	7941	7970	5730	8625	6740	6705	5688	7166	6012	6466	5844	7042	6608	7131	4470	7495	6268	6337	2359	6349	2037	1557	308	1246
6416837	elfD	58	74	38	82	58	66	45	64	57	53	54	63	34	59	64	54	76	81	54	64	63	63	12	58	20	16	6	8
6421133	ygcP	643	669	543	745	770	779	539	749	558	624	566	629	611	549	620	668	770	876	609	753	825	717	248	729	246	180	44	132
6415575	ygcP	595	577	455	772	642	626	518	673	578	531	590	638	489	594	540	602	625	742	471	628	701	645	256	736	204	119	25	103
6423292	yjcZ	1599	1518	1175	1812	1480	1680	1210	1805	1547	1548	1268	1478	1350	1501	1254	1570	1690	1725	1250	1761	1683	1657	685	1713	514	544	138	337
6417619	yjcZ	2536	2640	1941	3003	2675	2801	1983	2792	2380	2531	2037	2478	2237	2316	2069	2270	2620	3148	2208	2732	2836	3121	1214	2875	864	816	163	858
6418149	rluB	1214	1168	866	1314	1069	1081	778	1180	906	874	730	970	912	811	674	799	1285	1150	590	1123	1028	980	391	990	303	259	39	197
6415944	rluB	502	515	344	535	452	485	334	460	375	367	312	380	301	307	239	277	485	479	337	486	509	467	177	481	148	151	28	92
6416856	yeiI	1766	1854	1330	1966	1787	2033	1354	1933	1705	1823	1436	1805	1509	1503	1495	1682	1676	1977	1314	1949	1959	1927	533	1859	619	536	55	407
6418283	yeiI	3443	3434	2450	3612	3247	3287	2338	3654	3029	2963	2526	3289	2604	2663	2436	2834	2841	3254	2022	3135	2702	2689	1019	2719	857	775	141	560
6418661	livH	693	711	526	768	664	767	481	659	648	597	475	652	534	619	501	569	727	797	599	670	727	759	235	744	218	143	23	75
6421906	nadA	2383	2356	1798	2495	2352	2230	1786	2440	2061	1951	1693	2127	1805	1839	1606	1818	1709	1881	1156	2033	1481	1439	544	1397	368	361	100	278
6419270	yggU	1176	1097	917	1202	1238	1234	870	1273	1013	1022	891	1160	1013	955	881	906	1162	1199	863	1279	1060	933	381	1088	264	225	70	194
6421715	feoA	643	614	512	679	671	626	430	787	637	549	478	623	489	474	436	517	566	616	412	688	525	562	196	554	168	113	19	116
6423110	feoA	380	412	329	456	407	454	312	496	378	406	330	393	327	366	286	408	463	479	377	573	486	525	181	548	150	130	30	86
6420876	coaE	34	17	19	27	10	22	12	10	4	8	7	10	0	3	10	4	18	12	9	22	5	18	3	18	2	0	0	4
6420021	coaE	27	21	13	38	9	17	9	18	3	2	11	0	2	3	3	2	7	46	10	22	12	21	8	5	5	3	0	3
6405512	mfd	140	133	88	152	132	130	98	92	94	97	97	106	85	83	96	88	78	114	61	112	71	51	44	96	14	11	2	16
6422296	ddpF	727	701	528	908	730	826	487	864	618	518	495	711	522	527	488	625	630	696	462	719	654	591	179	490	195	172	107	139
6419073	pflD	1045	1316	1054	1314	1445	1340	1106	1560	1118	1320	963	1314	1169	833	1033	1088	1265	1552	1089	1638	1315	1508	615	1431	459	435	124	449
6421437	pflD	810	717	605	902	774	805	528	911	710	750	627	745	603	610	624	714	806	861	543	823	839	718	306	759	324	255	39	167
6418620	arnD	2599	2734	1871	3174	2946	2723	2041	3223	2170	2230	1820	2241	2009	2113	1890	2385	3044	3300	2500	3300	2502	2776	1229	2622	661	718	99	419
6416819	arnD	2151	2099	1665	2257	2283	2193	1551	2662	1771	1857	1476	1955	1652	1564	1497	1824	2405	2366	1758	2796	1840	1844	911	2036	544	445	86	306
6415931	carA	1689	1628	1269	1918	1677	1726	1243	2054	1421	1461	1207	1596	1213	1283	1293	1425	1205	1530	862	1632	718	803	319	806	205	119	94	88
6417756	dmsC	3282	3177	2486	3468	2931	2939	2207	3240	2685	2707	2502	2839	2354	2532	2395	2662	2468	2976	1988	2934	2341	2208	780	2186	630	489	115	371
6420516	dmsC	1466	1483	1094	1578	1407	1436	1039	1540	1136	1454	933	1348	1312	1194	1205	1169	1504	1912	1275	1898	1826	1495	515	1571	587	343	67	345
6419849	rayT	182	144	130	161	236	220	148	181	244	260	224	296	253	164	226	224	174	131	101	188	372	254	73	286	113	91	18	56
6421369	hokE	223	205	176	256	197	249	187	194	204	207	176	244	146	191	176	184	242	263	161	241	241	249	80	216	62	38	11	26
6422717	nuoN	82	64	83	103	78	83	44	84	73	102	53	107	40	64	63	70	60	46	30	85	70	48	40	49	7	30	10	15
6420720	nuoN	983	930	794	1128	836	761	600	894	673	726	646	709	635	578	600	641	756	761	499	736	549	510	419	499	109	134	63	90
6421574	mtgA	644	630	460	755	598	636	513	762	613	597	440	550	479	506	434	549	585	685	538	654	637	567	188	524	175	91	32	120
6419028	ybjJ	592	536	426	544	537	523	357	531	510	443	422	491	402	443	378	451	530	512	397	518	436	431	195	376	176	81	7	73
6415385	ybjJ	283	282	209	269	255	287	211	217	259	232	249	283	170	228	242	262	219	236	175	281	216	201	86	267	83	49	18	48
6418059	ispF	1	8	3	3	0	1	0	0	0	4	0	0	0	0	0	0	0	4	0	1	0	0	0	0	0	0	0	0
6420298	ymfL	11334	11034	8618	12222	11501	11778	8282	12753	10751	10524	8703	11150	9363	9473	8566	10569	10039	11451	7054	10809	10664	10551	3640	10109	2933	6868	444	2148
6419471	ymfL	16768	16321	12247	17916	16160	16664	12046	18407	14848	15290	12577	16802	13439	13708	12719	14975	13804	15777	10253	15800	12860	12838	5072	12677	3548	2736	814	2333
6421527	yciA	83	109	86	90	122	84	55	88	94	88	87	74	59	75	87	103	114	155	69	117	82	134	14	80	25	10	5	10
6405554	caiC	1564	1562	1106	1797	1487	1631	1228	1769	1666	1414	1232	1561	1223	1351	1326	1407	1849	1929	1411	2041	2290	2386	978	2157	756	694	113	566
6421305	rplF	1	3	1	3	0	0	0	0	0	1	0	1	0	0	0	0	0	1	0	1	4	5	0	10	0	0	0	2
6423326	rplF	94	70	64	105	78	112	69	95	79	79	42	94	89	63	49	69	58	92	59	90	61	54	21	59	22	16	2	14
6422708	ybeQ	591	577	466	675	672	594	459	648	533	542	496	679	416	405	415	531	571	518	356	559	516	531	159	486	127	114	25	87
6416343	mnmG	192	142	137	178	80	67	55	91	94	33	28	52	28	22	18	16	43	61	29	67	13	23	19	19	3	13	0	10
6415397	yccU	1441	1387	1119	1517	1548	1511	1166	1537	1286	1261	1043	1461	1220	1172	1144	1346	1217	1521	866	1486	1304	1266	437	1349	435	329	46	291
6417206	ydcU	4200	4128	3272	4787	4253	4160	3120	4568	3942	3931	3300	3902	3834	3671	3506	3776	4388	4999	3360	4819	4468	4070	1361	4249	1220	890	164	811
6419521	ydcU	1433	1387	1069	1653	1357	1454	1106	1694	1331	1248	1115	1422	1268	1217	1149	1275	1473	1657	1172	1660	1552	1378	555	1360	364	323	85	230
6418182	cbrB	953	978	736	1068	961	1047	662	1109	918	886	771	1096	857	868	826	1054	882	1064	797	1152	1001	1109	394	960	358	266	50	207
6420142	mdtP	1300	1140	937	1452	1265	1183	955	1361	1181	1102	922	1181	1192	1132	976	1128	1186	1299	885	1406	1238	1256	508	1120	415	287	66	278
6416271	mdtP	2179	2171	1673	2295	2220	2177	1625	2437	2205	1983	1721	2071	2017	1898	1643	2019	2202	2474	1774	2518	2212	2098	936	2345	780	508	94	414
6418718	ydgD	167	204	124	204	198	189	163	211	170	192	158	195	170	247	156	191	167	241	166	259	140	144	74	2307	38	24	19	115950
6417681	preT	252	193	182	250	244	210	167	228	257	226	184	224	200	199	219	213	209	300	197	259	277	267	155	344	120	72	14	61
6415335	wcaD	1180	1136	834	1242	1200	1136	828	1280	965	1024	860	1104	997	993	862	1237	989	1286	850	1219	1182	1214	323	1072	364	270	57	194
6418189	oppD	974	890	661	1084	927	1059	709	1107	945	971	693	976	935	810	752	876	984	1144	674	1045	829	738	314	701	155	134	26	115
6423239	oppD	1614	1622	1206	1796	1749	1619	1204	2033	1667	1655	1290	1600	1492	1481	1235	1523	1560	1804	1197	1694	1400	1232	556	1290	311	253	67	245
6422306	rspB	185	240	155	239	179	227	125	226	186	228	171	212	164	181	181	247	233	249	219	245	201	176	72	198	76	119	2	69
6422589	rspB	2545	2593	2037	2956	2705	2754	2120	2971	2859	2719	2335	2895	2638	2558	2501	3176	3851	3868	2717	3663	4978	4733	1522	5262	1597	1259	214	5102
6419691	ygiA	93	74	68	101	116	120	111	114	129	81	102	124	89	101	99	119	125	89	60	108	114	112	38	91	46	42	0	24
6416587	iscR	1157	1086	868	1173	896	1133	759	1103	819	893	702	781	723	765	607	759	942	995	630	956	771	669	222	743	205	148	34	130
6422541	citE	249	277	220	275	235	294	182	326	255	201	197	259	223	178	240	235	292	266	224	253	329	282	76	314	71	84	2	73
6415551	yqhC	33	13	11	26	24	13	21	23	21	25	18	18	32	27	16	23	20	19	20	25	18	25	1	11	2	4	4	2
6417907	tmcA	746	709	579	772	670	802	574	829	636	633	556	765	550	562	549	615	535	745	472	777	707	630	348	630	185	142	62	149
6421796	gspA	73	83	62	117	74	93	47	65	85	97	43	70	50	60	64	61	66	61	25	69	30	50	23	67	18	8	1	8
6418690	gspA	255	239	223	241	292	200	193	297	237	250	154	249	205	175	176	226	238	218	180	236	259	230	73	268	108	77	15	38
6417842	torC	549	520	412	632	656	563	398	650	543	558	456	586	466	439	452	587	583	705	395	635	724	601	221	623	196	220	18	121
6420601	torC	56	74	64	63	58	69	43	85	73	76	47	102	55	46	59	71	65	79	36	101	32	74	28	58	11	22	5	19
6421767	yegJ	201	161	94	168	176	188	104	203	163	146	121	168	100	161	135	143	164	171	108	165	166	170	58	159	63	37	5	38
6419840	ycjY	2503	2384	1824	2643	2665	2652	1989	2868	2146	2324	1984	2660	1992	1993	1975	2454	2627	3097	1827	2889	2593	2740	877	2869	801	709	83	3971
6422698	ycjY	2637	2673	1996	2883	2796	2753	2158	3092	2515	2389	2069	2758	2116	2331	2041	2585	2499	3365	2197	2982	2850	2725	811	2390	928	749	117	625
6419161	elaB	416	384	317	390	406	382	293	478	339	382	330	397	354	331	347	377	376	475	283	421	360	412	136	423	126	172	17	82
6416150	elaB	849	685	543	833	868	726	522	909	707	689	610	819	708	638	599	768	748	884	541	862	871	784	312	672	268	222	53	145
6421221	betA	351	342	268	443	353	326	264	360	286	310	247	277	325	270	245	278	298	311	228	365	333	300	101	324	104	77	27	73
6423279	pmrR	918	952	656	1015	974	976	687	1057	923	779	694	945	734	768	637	829	974	1054	652	1104	1038	1091	358	1166	375	343	65	280
6417606	pmrR	389	446	328	499	542	563	371	465	396	380	286	467	516	357	371	430	595	605	534	630	512	521	183	554	180	155	14	160
6419419	rplB	0	4	0	0	0	0	0	0	0	0	1	0	0	0	0	0	0	0	0	0	0	1	0	0	0	0	0	0
6417706	rplB	1	2	3	9	0	6	0	0	0	0	0	0	0	4	4	1	1	2	6	0	0	2	5	2	0	2	0	0
6418351	hcaF	623	561	449	728	693	637	495	690	579	603	516	653	483	598	485	603	598	659	471	709	782	775	292	701	219	210	26	130
6417109	argB	2239	2179	1680	2435	2420	2363	1779	2557	2061	2240	1851	2077	1812	1953	1769	1997	2130	2589	1584	2416	2607	2312	890	2689	795	710	114	550
6421448	argB	1827	1679	1289	1850	1749	1838	1252	1831	1581	1570	1435	1712	1358	1533	1338	1573	1683	1851	1228	1842	1944	1885	793	1990	631	605	106	524
6419059	dicA	3	2	6	7	4	4	1	3	0	0	0	1	0	3	2	6	2	5	0	4	0	0	0	4	0	0	0	6
6405566	fimB	180	177	121	179	170	166	95	163	149	142	138	186	129	161	121	146	133	207	94	125	125	158	46	212	60	44	7	41
6418808	fimB	305	290	214	312	327	272	190	324	242	249	209	248	209	232	205	270	281	435	233	298	362	314	115	418	142	112	4	86
6419129	metG	26	41	28	51	50	43	31	42	28	27	22	22	13	16	15	16	27	24	22	44	36	19	10	8	6	13	0	8
6416413	metG	27	18	25	43	8	31	17	24	30	12	14	24	16	11	23	20	14	28	18	14	11	20	3	20	0	8	0	4
6415633	atpA	138	169	108	156	196	166	84	201	112	106	86	133	108	110	106	114	473	453	449	448	858	733	504	968	686	615	44	437
6420284	torR	472	409	372	534	438	432	343	519	427	393	367	432	374	370	325	409	391	361	326	426	401	350	143	320	145	78	20	40
6417235	crfC	73	79	65	83	77	101	58	85	84	65	66	61	40	60	48	78	68	68	50	67	64	86	32	42	11	33	5	11
6419879	rnk	162	144	111	119	160	147	84	136	152	135	86	117	131	117	95	128	166	124	91	151	132	107	20	108	31	26	14	23
6421475	bax	439	491	384	506	420	484	361	535	369	404	328	416	378	406	282	372	367	465	270	408	401	437	130	301	102	83	37	50
6415419	yidP	1272	1295	921	1370	1304	1377	978	1477	1141	1195	1021	1306	1114	1026	1040	1391	1247	1281	932	1361	1382	1280	488	1340	376	350	55	235
6423388	rcsD	298	259	196	308	296	271	210	318	257	260	248	233	277	262	199	230	265	270	207	338	225	233	67	219	82	95	10	64
6417881	rcsD	486	538	430	594	504	513	374	578	468	472	380	512	409	374	357	546	557	449	362	441	457	518	191	424	187	155	29	112
6422301	hyfF	1191	1167	811	1235	1229	1189	897	1301	1031	1049	936	1171	983	1003	938	1021	1102	1133	787	1183	902	867	364	901	271	253	36	101
6422747	ushA	643	586	449	683	640	643	375	654	581	617	499	617	542	554	497	558	639	791	410	648	614	711	210	669	171	161	29	141
6415892	ushA	278	234	176	261	215	228	200	332	246	241	187	259	188	229	221	231	263	251	191	257	247	296	81	213	80	68	9	45
6421192	btuR	1314	1580	1263	1675	1562	1628	1220	1786	1552	1553	1352	1633	1423	1345	1281	1460	1516	1880	1194	1889	1485	1502	564	1507	508	357	94	289
6421874	atl	246	257	196	223	235	254	171	289	227	222	240	201	186	214	203	257	214	293	197	281	216	228	95	198	45	74	14	19
6417804	rutD	661	685	452	711	628	629	492	778	580	559	466	628	512	560	457	492	586	721	443	693	608	494	193	561	190	108	20	106
6419074	ymgF	42	46	25	24	57	39	20	30	39	20	30	35	44	19	16	33	45	48	20	32	41	32	1	28	8	1	7	16
6421438	ymgF	66	59	55	77	71	61	61	71	48	65	49	74	44	62	54	73	55	95	48	57	41	62	29	85	35	13	6	30
6419754	yqfG	178	220	125	226	254	232	166	260	208	206	167	224	152	174	138	228	217	212	144	301	184	196	97	218	78	33	12	43
6416719	dusC	1421	1344	1068	1683	1362	1413	1080	1638	1345	1236	1002	1436	1256	1224	1014	1304	1426	1583	1038	1527	1461	1485	478	1538	469	409	47	338
6417999	dusC	796	756	595	845	721	719	560	848	778	718	590	737	680	663	634	698	782	785	543	784	932	719	210	785	300	242	60	203
6420367	yjiC	366	325	248	420	345	367	266	433	309	237	191	277	237	221	236	252	322	342	242	304	361	370	113	264	118	62	21	72
6406231	ypjB	463	357	332	481	453	401	284	439	306	370	318	384	313	289	285	343	361	351	230	362	245	307	101	310	74	42	23	52
6419214	ypjB	131	128	96	141	134	100	89	98	108	86	73	108	85	62	71	100	107	86	57	85	192	85	24	88	50	18	1	11
6420498	nlpE	723	716	516	803	726	737	572	858	784	820	615	811	660	763	628	755	690	653	431	576	814	871	217	891	254	174	19	165
6421648	mcbR	1969	2022	1608	2382	2063	2015	1468	2213	1743	1874	1556	1992	1595	1785	1515	1949	2019	2311	1442	2241	2003	1878	665	2012	571	456	78	382
6417020	birA	11	14	7	4	1	13	2	3	2	1	4	1	0	0	1	1	4	1	2	3	3	3	1	3	0	1	0	1
6414497	atpE	294	271	196	300	299	283	187	388	287	262	168	306	255	148	171	198	645	586	450	613	1204	1167	661	1354	824	1020	97	925
6419193	ydiO	432	419	332	461	505	521	299	520	413	450	376	462	393	375	379	406	512	552	412	448	510	576	163	497	182	134	25	123
6414681	ydiO	722	691	490	808	735	718	495	807	595	626	508	721	563	648	482	680	622	790	454	680	631	632	304	700	224	151	30	129
6419313	yobI	30	21	20	26	35	22	29	38	29	20	13	25	27	36	10	30	56	37	15	7	25	19	9	17	4	8	0	16
6417892	ada	271	267	246	279	280	262	208	347	280	264	219	279	264	217	249	237	229	356	176	316	179	153	86	247	60	48	16	25
6422498	ada	288	299	238	368	299	350	263	346	302	273	239	315	248	272	238	273	325	369	188	323	254	257	124	312	100	75	15	58
6420794	nsrR	93	101	70	100	107	75	52	85	39	57	42	53	38	29	47	34	69	84	40	56	46	32	20	60	17	10	0	13
6417262	nsrR	175	131	133	172	109	163	93	134	96	85	84	98	85	84	102	97	85	111	92	127	98	117	26	143	34	31	7	25
6415592	yjjJ	444	451	370	580	500	458	426	558	402	392	366	399	394	338	333	449	446	457	348	538	469	460	189	470	135	151	18	117
6406159	yjjJ	1152	1015	825	1255	1055	1072	806	1207	967	921	791	1007	784	849	730	994	968	976	654	1063	950	965	343	1029	385	336	59	260
6415719	rutG	232	222	150	211	219	207	144	214	205	193	149	196	218	156	163	164	195	209	162	183	239	181	75	202	71	26	4	37
6419197	pspE	647	613	531	811	735	680	518	950	614	646	519	722	599	569	502	615	775	1003	602	959	603	631	204	610	166	125	35	103
6414409	fryC	1136	1201	946	1255	1238	1201	879	1293	1168	1116	989	1284	1050	1095	947	1101	1284	1370	902	1422	1371	1160	476	1318	353	290	86	205
6420262	fryC	1100	1058	805	1194	1035	1115	853	1075	1027	984	891	1054	918	1010	836	910	997	1102	795	1231	713	674	341	752	215	172	37	128
6421103	metH	0	0	0	0	0	0	0	0	0	0	0	0	0	0	0	0	0	0	0	0	0	0	0	0	0	0	0	0
6418490	metH	0	0	0	0	0	0	0	0	0	0	0	0	0	0	0	0	0	0	0	0	0	0	0	0	0	0	0	0
6420137	ycjP	707	620	475	633	604	612	497	698	643	596	453	529	468	507	613	522	695	697	475	873	504	458	215	417	90	117	30	64
6416266	ycjP	886	882	614	1017	886	885	646	937	725	775	588	814	805	743	675	811	1043	882	607	1003	706	591	237	729	202	126	127	129
6420357	yhdP	766	793	596	875	883	887	595	969	744	637	681	809	595	752	634	620	680	714	526	750	591	612	249	575	167	148	35	139
6419565	yjiN	501	531	335	530	465	498	307	530	420	407	406	422	408	371	320	424	469	507	289	466	527	531	239	573	161	135	36	145
6419733	yiaU	89	85	54	59	89	79	56	81	54	64	67	84	55	55	56	49	64	91	52	66	66	78	27	64	22	26	2	15
6416821	idnO	609	581	501	662	599	601	461	749	538	585	492	591	430	500	462	565	568	672	589	830	781	778	300	911	334	357	40	204
6420834	yfgH	547	456	369	493	449	522	339	501	407	410	411	443	309	373	335	452	364	412	310	437	416	425	162	338	136	124	38	74
6406090	gsiD	692	662	544	703	719	694	531	675	639	627	469	549	656	607	485	561	668	739	528	720	650	679	237	643	217	153	25	91
6418696	amtB	2777	2716	2097	2862	2718	2931	1882	2939	2543	2682	2087	2609	2463	2449	2260	2412	2822	3140	1981	3083	2970	2865	995	2606	785	663	215	438
6421802	amtB	3616	3410	2575	3715	3488	3294	2463	3948	3027	3063	2532	3135	3075	2737	2693	3222	3613	3934	2788	3779	4000	3979	1240	3936	2420	969	195	739
6414577	nadB	58	52	42	48	63	45	51	60	27	68	39	49	46	47	48	34	84	51	24	54	71	38	10	44	25	12	11	9
6417123	nadB	250	248	196	259	230	267	157	254	222	274	191	214	201	196	215	238	252	288	188	258	241	192	92	290	102	62	11	45
6415824	yijF	2693	2672	2044	2846	2631	2741	2052	2954	2315	2614	1982	2604	2297	2338	2173	2673	2864	3168	2004	3049	3010	3305	1320	3260	930	1084	165	749
6417282	ymgD	500	539	354	574	573	557	375	566	507	508	436	597	432	422	404	485	491	610	346	604	473	578	161	453	149	122	19	110
6418079	ydiP	1298	1319	913	1471	1384	1445	959	1558	1201	1299	1044	1324	1165	1119	1027	1407	1494	1445	939	1474	1681	1420	452	1556	515	409	62	260
6423317	pgaB	283	206	226	302	311	308	235	370	236	313	267	296	249	235	230	331	340	303	169	350	365	229	79	289	105	67	8	33
6421296	pgaB	443	404	343	441	489	438	350	526	419	399	364	382	366	355	346	401	494	489	260	490	413	370	143	380	156	78	28	64
6418462	tnaA	309	323	269	374	394	314	329	430	314	341	280	324	279	267	279	339	350	430	311	398	473	430	134	460	108	122	26	85
6406028	glnH	1091	1060	953	1261	1087	1170	761	1304	1066	1034	835	944	914	920	856	995	1004	1138	800	1164	1044	1022	397	1083	310	265	70	206
6419816	fadB	711	780	603	870	715	712	534	833	668	667	560	747	678	642	605	664	809	807	566	785	924	997	335	947	358	358	59	251
6421843	ynhF	362	334	294	353	344	381	235	331	307	310	263	287	241	301	246	287	230	316	220	306	270	271	142	273	83	71	30	54
6419763	ynhF	139	202	112	138	165	153	119	217	167	116	122	136	117	113	110	147	122	152	77	137	134	94	63	84	55	27	2	21
6419991	creC	440	481	323	520	423	372	324	423	492	394	337	400	395	366	336	360	448	441	336	424	410	456	159	420	145	85	25	98
6422221	creC	397	475	354	503	524	473	395	425	488	447	335	377	425	408	362	378	573	594	367	509	530	563	235	509	167	186	36	110
6417793	hofO	594	576	437	633	602	514	487	714	578	624	528	603	549	463	465	680	514	735	400	569	779	531	212	595	1912	139	16	92
6421706	yieH	1110	1057	750	1096	967	1040	773	1248	894	943	839	909	874	855	780	879	958	1129	740	1052	1008	1064	288	969	374	254	32	193
6415987	mdtC	1463	1370	1196	1452	1436	1377	1010	1696	1392	1305	1164	1256	1105	1213	1143	1234	1182	1299	823	1324	1119	1037	374	1025	356	219	42	176
6417897	yfaP	2745	2613	2061	2998	2829	2992	2050	3296	2638	2685	2248	2877	2304	2494	2203	2501	2695	3081	2000	2912	2803	2725	959	2866	901	685	152	555
6406119	yigF	17	13	12	8	8	9	18	24	10	15	6	14	6	5	2	16	8	4	7	10	10	16	11	11	9	2	0	1
6421586	ldcA	401	418	282	393	290	304	243	342	350	245	234	355	285	202	205	231	314	422	248	309	471	374	38	343	152	89	1	84
6417993	hsdR	119	106	83	167	131	115	88	146	92	74	67	130	77	83	74	113	104	110	57	144	125	186	48	196	52	35	10	35
6420087	ais	578	607	463	612	680	637	482	647	503	614	481	557	500	511	508	606	578	742	432	648	757	659	202	678	229	234	44	179
6417384	cyuA	726	636	508	740	730	779	549	778	650	657	586	759	576	629	564	725	673	863	536	797	742	735	338	709	211	207	34	142
6418889	glnA	255	284	189	233	284	239	176	244	227	223	205	226	166	189	157	227	231	255	189	305	310	252	94	320	91	119	2	73
6421021	glnA	439	401	348	422	455	470	318	554	352	405	336	433	340	323	356	407	385	449	270	443	512	460	152	461	179	205	20	155
6406112	cho	515	605	464	724	622	688	422	666	569	594	447	620	483	477	434	596	537	655	462	616	485	475	255	507	162	164	23	78
6415349	mzrA	540	506	427	525	505	557	453	489	497	514	410	484	427	470	402	387	366	370	246	422	336	283	162	229	82	44	21	18
6406104	aldB	816	793	585	858	820	796	590	938	746	743	647	822	630	667	548	660	717	824	511	839	750	762	281	706	156	174	48	106
6416660	pqiB	194	180	158	211	211	175	142	201	181	157	171	193	150	196	148	196	183	216	112	202	197	252	90	235	75	47	9	25
6406099	ppnP	673	688	490	750	598	644	455	724	635	564	462	599	552	586	437	560	589	559	352	601	438	531	149	482	177	149	11	113
6418515	ftsK	4	6	3	1	0	0	3	3	0	1	1	1	0	0	3	4	0	3	0	3	1	5	1	7	0	7	0	0
6406049	erpA	6	5	0	0	0	1	2	1	0	0	0	0	0	1	0	0	0	1	2	0	0	0	1	1	0	0	0	1
6414476	talA	1641	1609	1296	1782	1839	1666	1272	1991	1577	1527	1290	1603	1308	1394	1284	1643	1305	1441	889	1363	1481	1460	458	1279	461	343	59	316
6415402	talA	1091	1113	867	1207	1121	1150	764	1248	980	968	834	1061	923	848	855	1105	857	890	584	1034	1030	846	277	934	324	227	31	160
6414549	allB	132	190	120	160	240	187	139	170	197	160	126	158	117	122	124	167	169	237	157	165	248	247	73	247	88	73	10	87
6417616	ybcO	2805	2587	2008	2863	2715	2664	1992	2847	2389	2377	1950	2302	2166	2120	1959	2269	2776	2862	2139	3048	2989	2787	976	2798	1002	823	168	597
6414587	atpB	323	349	198	356	362	350	246	401	328	352	163	352	263	252	157	299	1200	1221	1007	1043	2685	3155	1140	2869	2598	2476	198	2866
6417618	greA	488	518	356	471	435	450	309	531	337	342	302	398	294	305	216	256	551	617	468	554	503	584	305	670	170	244	71	131
6418960	ilvX	743	657	474	847	707	706	489	783	648	611	528	685	490	588	499	719	753	757	557	761	934	823	328	950	358	465	31	245
6422305	rplW	0	0	2	1	0	13	0	0	0	0	0	0	0	0	0	0	0	0	0	0	0	0	0	0	0	0	0	0
6422587	rplW	1958	1949	1434	2097	2022	2107	1480	2167	1805	1794	1544	1934	1547	1569	1525	1834	1663	1807	1304	1685	1351	1323	566	1321	394	293	97	165
6417572	zapB	101	102	51	80	105	98	65	84	108	62	74	86	85	121	75	71	105	100	60	88	26	27	25	22	5	4	7	0
6423300	zapB	1069	1148	867	1233	1174	1285	876	1395	1078	1053	924	1225	922	992	864	1078	1241	1331	878	1369	408	356	309	363	28	46	38	25
6421110	cheZ	607	524	407	610	539	507	388	520	552	523	475	607	528	555	405	577	516	558	313	483	644	691	156	652	197	187	10	133
6418727	cheZ	171	181	146	230	188	191	162	237	158	267	185	193	165	152	145	220	167	199	132	216	214	285	61	261	96	85	1	33
6420771	hyaA	672	738	543	734	711	707	477	783	612	644	503	695	601	572	539	612	697	694	424	689	644	482	267	557	200	120	14	86
6416742	yidB	945	879	762	1026	994	923	694	1089	1002	836	681	848	758	847	678	762	909	1013	630	850	874	872	394	748	301	171	63	124
6418290	ybjI	220	233	182	247	196	221	162	258	206	189	170	208	169	208	181	181	182	236	172	229	175	238	61	162	45	37	8	39
6420578	ybiY	927	947	688	1058	1032	989	742	1158	821	860	697	924	731	806	772	900	928	1082	719	985	1051	947	342	950	320	256	16	168
6422706	gcvR	387	314	236	412	383	430	308	459	249	319	284	412	295	288	328	362	338	369	306	448	426	412	146	371	129	117	8	52
6418212	ydgH	623	582	549	654	615	562	507	725	559	585	499	572	490	553	455	578	744	803	543	733	888	728	196	787	319	256	25	176
6415769	lsrR	555	575	464	660	571	659	454	828	475	494	416	574	508	413	413	547	733	662	440	727	614	573	161	529	195	119	15	101
6421739	aspC	573	629	427	684	668	597	446	633	669	780	416	551	468	504	428	403	727	928	366	994	694	540	149	511	205	159	20	117
6417726	fabD	0	0	0	2	0	0	0	0	0	0	0	0	0	0	0	0	0	0	0	0	0	0	0	0	0	0	0	0
6416363	fabD	0	0	0	1	0	0	0	0	0	0	0	0	0	0	0	0	0	0	0	0	0	0	0	0	0	0	0	0
6422452	elbB	1266	1171	939	1347	1162	1368	1021	1468	1174	1085	944	1257	1063	1080	1006	1129	1161	1430	872	1269	1162	1199	440	1147	286	250	57	229
6416684	elbB	2219	2142	1580	2377	2256	2230	1588	2464	1888	1943	1686	2138	1756	1937	1659	2070	1953	2313	1436	2408	2066	2081	815	1972	590	476	127	391
6420203	frvA	2586	2550	2052	2874	2660	2717	1929	3180	2551	2402	2131	2606	2263	2239	2049	2518	2674	2594	1969	2844	2731	2595	955	2574	767	618	122	469
6414397	rfbX	212	186	171	242	211	268	131	205	206	195	187	229	169	203	138	200	157	308	189	227	340	322	85	232	97	103	7	31
6417682	hipB	67	65	42	110	20	28	33	33	30	16	15	14	4	10	4	16	9	10	7	24	2	0	3	1	3	1	0	0
6423280	ptsI	40	50	35	52	69	68	40	45	42	32	31	42	14	42	23	39	60	108	80	87	115	163	80	108	139	302	27	127
6417607	ptsI	105	115	78	138	95	101	75	132	78	74	83	75	62	62	44	64	161	155	125	230	238	286	208	256	356	533	85	331
6416516	ybbA	5630	5551	4308	6191	5518	5523	4016	5844	4734	4764	4268	5305	4752	4372	4321	4685	5681	6574	4722	6232	6146	6726	2404	6350	2222	5015	324	1655
6415348	ydfR	536	669	575	665	696	618	503	719	582	597	446	623	524	516	509	578	664	657	473	631	595	526	182	550	198	131	31	116
6405995	dedD	922	1008	811	1166	929	1034	869	1404	784	557	479	587	576	536	336	557	977	1062	946	1119	313	248	146	260	64	43	13	23
6420232	dedD	544	572	373	536	448	394	260	529	341	280	222	265	218	215	218	244	375	562	276	408	165	120	68	69	29	15	3	24
6418388	ptsG	219	210	165	300	250	266	154	253	180	210	165	228	166	167	195	237	222	310	158	271	177	224	68	188	55	79	14	31
6419188	dgcT	72	86	66	94	88	88	52	99	50	82	65	62	69	57	66	69	60	73	38	71	75	79	31	92	26	8	2	5
6421097	hemC	163	147	143	181	77	86	100	107	46	44	48	45	28	30	33	25	39	58	52	73	19	45	5	29	16	9	3	2
6418005	ykgF	1974	1920	1487	2168	1886	2048	1373	2160	1573	1823	1556	1812	1616	1476	1337	1773	1790	1987	1263	2090	1981	1934	669	1893	624	592	98	476
6406198	cpoB	533	512	432	592	609	587	404	631	528	513	421	574	481	506	419	534	496	637	437	611	513	587	143	581	144	145	26	153
6422121	cpoB	477	431	365	459	473	451	342	446	363	356	384	398	376	353	382	414	427	494	297	400	431	486	133	468	120	106	15	91
6421469	efp	34	37	16	30	13	7	18	34	2	12	0	11	1	0	0	0	4	9	3	28	16	9	2	3	2	2	0	0
6422431	ebgR	225	254	182	307	293	237	191	267	278	246	191	274	181	223	222	198	216	261	159	240	277	231	93	246	61	60	3	31
6419405	ubiE	643	667	526	801	685	637	490	761	536	652	459	548	365	425	436	499	498	552	388	523	400	403	211	384	127	112	40	76
6420376	rsgA	16	15	8	20	3	8	2	6	1	0	4	6	1	0	10	5	4	0	1	3	0	8	5	16	0	0	0	2
6406175	ycjD	195	231	136	224	201	191	172	214	192	200	185	200	188	170	133	190	185	270	136	184	165	213	67	161	59	58	8	54
6416549	ycjD	318	318	243	392	305	327	224	433	290	319	235	359	317	305	286	311	323	358	247	410	427	352	106	336	117	94	10	45
6420877	nac	1212	1157	819	1308	1253	1269	848	1194	1063	1051	980	1110	1076	1034	927	1117	1124	1281	825	1214	1229	1223	451	1297	385	295	44	234
6419031	pyrL	2096	1994	1548	2078	2019	2066	1516	2173	1782	1708	1499	1943	1572	1643	1511	1881	1880	2099	1348	1996	1834	1702	723	1766	604	427	101	388
6418381	dkgB	215	208	148	247	224	274	181	200	164	166	143	200	155	160	154	194	171	294	161	211	180	205	76	151	56	45	7	15
6415844	ydcH	814	833	626	1030	1026	924	781	1039	961	876	829	1024	938	822	734	928	1233	1309	881	1191	1282	1011	476	1068	318	180	72	102
6421113	yeeN	98	133	84	140	100	126	109	115	92	108	88	113	87	87	72	95	97	129	87	111	118	78	24	71	19	16	3	11
6418116	fsaA	1020	1037	720	1051	957	914	885	1114	913	935	756	998	803	864	815	900	1126	1119	744	1187	1109	914	335	1099	288	277	65	193
6422020	fsaA	916	975	709	1151	937	1057	697	1193	863	919	725	922	847	829	754	898	1007	1194	751	1191	987	1045	331	939	332	335	73	201
6417896	ascB	607	625	478	693	536	616	410	624	472	471	427	548	431	424	365	481	545	548	345	545	522	477	215	439	135	110	31	88
6414631	fimD	1576	1432	1197	1763	1530	1650	1157	1893	1486	1454	1332	1653	1172	1244	1323	1423	1386	1693	1200	1882	1696	1662	606	1819	495	408	84	448
6406146	cbpM	387	446	346	501	416	461	333	444	399	381	318	379	357	369	287	442	398	464	292	452	369	433	116	398	130	127	19	87
6420218	ydhU	1610	1510	1179	1707	1667	1707	1148	1742	1377	1583	1178	1435	1364	1326	1150	1382	1588	1672	1042	1721	1550	1500	492	1234	491	413	76	275
6418135	ydhU	1701	1686	1259	1927	1841	1813	1323	1875	1504	1576	1263	1687	1344	1485	1313	1499	1505	1950	1218	1873	1898	1977	546	2027	600	552	82	371
6418524	folD	73	67	46	90	62	46	26	72	46	41	26	35	56	16	29	40	83	70	32	81	84	102	32	45	25	14	1	9
6416465	sdiA	11	4	1	7	13	11	6	2	4	3	1	0	6	8	4	0	7	3	2	0	3	6	2	0	0	0	0	0
6416562	yehC	160	165	95	188	130	155	127	172	164	141	141	156	127	144	139	146	180	160	110	147	207	179	70	141	76	48	19	42
6421217	yehC	241	280	204	349	275	275	212	349	212	247	189	318	264	215	196	249	261	282	225	325	280	358	110	412	107	147	28	116
6416882	yjiC	5099	4947	3810	5484	5389	5566	3918	6219	5011	5044	4379	5549	4595	4787	4263	5770	5049	5619	3361	5619	6774	6614	2026	6383	2350	1876	258	1338
6420925	mdlB	1720	1606	1330	1838	1664	1552	1274	1780	1606	1509	1325	1580	1497	1419	1298	1323	1808	1815	1210	1861	1509	1419	510	1462	432	355	76	248
6415861	proS	34	35	28	46	11	39	14	23	16	16	23	31	7	17	18	12	22	30	23	36	57	34	5	26	6	10	3	11
6420751	proS	24	27	31	29	29	33	19	25	18	19	19	31	28	24	21	20	26	19	17	26	50	21	4	26	12	4	0	8
6421744	tehB	431	339	288	453	360	383	259	408	348	318	316	363	256	273	314	345	329	413	246	494	294	306	88	276	123	96	5	66
6420184	tehB	398	336	279	385	403	367	258	412	296	288	250	352	261	296	258	327	330	378	228	325	277	247	107	283	104	70	18	42
6417664	iscR	1143	1082	865	1215	1196	1251	836	1307	1077	1020	876	965	950	914	841	921	984	1168	737	1047	897	791	329	869	235	155	34	155
6406190	ftnB	324	363	272	423	423	357	267	457	335	361	271	337	301	308	306	366	348	337	262	374	359	295	155	409	99	98	11	57
6417528	ygeI	77	68	43	81	57	65	82	51	75	80	49	66	43	60	45	61	57	60	67	43	102	49	13	76	50	21	8	7
6419118	elaD	282	304	195	269	242	323	178	401	318	272	209	260	240	264	219	275	286	396	221	328	351	334	99	399	113	65	21	96
6418800	yciF	376	349	260	366	429	420	282	426	376	384	304	423	362	394	317	363	395	338	275	466	447	518	186	386	202	128	10	92
6418399	apt	142	211	120	172	206	206	133	212	173	163	136	202	147	107	163	143	162	186	125	157	139	192	65	163	49	35	7	16
6418951	tdcC	205	182	129	262	201	203	182	224	232	208	176	157	228	187	165	234	238	294	179	211	229	248	72	198	84	41	22	48
6423166	tusE	13	12	3	8	5	8	2	2	0	0	0	0	2	0	1	0	1	4	1	1	0	0	0	0	0	0	0	0
6417467	mepS	390	404	307	430	355	410	252	491	333	334	290	391	300	294	291	341	416	487	533	605	838	717	195	699	278	177	17	151
6416490	mepS	261	259	213	339	322	285	209	297	237	212	232	239	217	237	198	224	339	371	349	318	545	493	123	430	131	106	23	63
6417361	ansP	5565	5674	4063	6114	5695	5779	4140	6312	5305	5281	4325	5183	4576	4335	4245	5072	5023	5783	3642	5646	5128	4822	1804	4715	1908	1179	257	1162
6419259	ansP	3065	3098	2344	3374	3266	3356	2237	3472	2954	2892	2499	2978	2497	2560	2516	2731	3222	3534	2373	3290	3113	3096	1062	2807	877	737	137	545
6416868	arfB	667	695	494	729	655	654	475	775	614	563	479	698	553	641	506	624	689	755	485	819	765	655	269	881	296	219	38	144
6417170	thiD	1030	990	768	1183	1023	1035	833	1190	994	1003	925	1128	855	876	781	889	988	1218	747	994	1056	990	388	898	292	245	34	182
6420773	thiD	43	16	36	43	37	45	26	59	33	40	30	32	22	36	32	36	33	37	20	36	35	37	20	53	5	17	4	9
6422153	oppF	191	183	147	209	210	190	148	242	160	188	144	235	176	201	138	166	208	182	137	216	191	190	68	247	40	67	4	22
6420912	oppF	793	799	672	966	890	821	608	837	711	807	657	877	699	751	639	955	775	1110	584	1077	878	810	319	841	263	205	31	143
6422685	yaaU	59	44	43	71	52	54	19	70	49	50	35	46	27	35	38	57	43	34	14	38	46	48	21	32	11	8	0	8
6415519	cbpA	519	568	442	631	608	571	386	629	488	544	431	588	432	508	508	519	568	607	382	571	562	511	181	494	206	106	28	101
6414453	flgN	393	389	294	447	428	432	347	507	359	366	349	419	343	288	297	423	385	394	207	451	315	271	127	302	111	74	38	70
6422411	flgN	255	258	184	244	260	260	212	224	209	255	175	210	194	226	145	199	245	255	167	277	229	210	101	172	31	48	8	28
6419788	dinJ	589	530	452	574	580	532	461	686	519	539	424	583	640	504	487	513	578	665	429	642	590	624	262	576	201	163	53	117
6416361	orn	4	6	2	4	1	3	3	0	3	2	0	5	3	1	5	1	3	3	3	4	6	10	0	1	8	0	0	2
6417723	orn	84	65	74	80	108	92	66	93	72	92	65	67	55	57	62	72	58	52	33	65	74	91	32	101	23	11	1	12
6420020	yagM	98	103	55	164	78	101	54	104	85	116	82	91	71	102	63	82	111	113	79	167	80	88	32	83	44	30	4	12
6419011	ybbA	1474	1479	1145	1651	1545	1453	1119	1715	1414	1337	1135	1485	1225	1223	1100	1332	1183	1486	842	1343	1124	1162	390	1048	336	314	62	153
6420499	gss	67	62	46	57	62	58	52	56	51	48	62	44	59	68	72	29	51	72	61	51	60	46	17	38	28	7	1	13
6422609	ydeM	843	784	619	986	813	768	615	895	664	712	615	738	574	685	590	719	629	663	489	721	697	639	182	541	205	166	28	162
6422556	uvrA	2085	2210	1627	2624	2033	2242	1605	2319	2214	2110	1665	2133	1801	1981	1658	1832	2191	2504	1583	2267	2041	2090	750	1953	559	493	184	371
6418507	ymgI	111	86	112	107	110	118	75	100	91	97	46	96	92	81	59	92	75	122	59	132	69	65	27	98	23	36	8	28
6405965	ymgI	115	100	94	137	148	115	76	138	107	108	73	82	82	84	61	101	70	96	54	117	116	89	42	124	20	14	0	21
6420645	yigE	427	434	336	449	485	482	327	583	381	378	358	429	446	351	346	406	416	455	312	434	376	392	188	408	92	72	23	49
6417072	yigE	898	836	687	987	908	959	716	1018	901	846	715	913	875	852	733	842	779	878	628	925	844	832	371	764	221	210	34	104
6419958	yaiS	29	27	26	25	16	21	27	37	22	23	27	26	20	24	19	22	25	21	26	47	19	45	5	35	8	6	0	24
6423366	pykF	249	213	167	264	233	199	152	212	140	120	143	154	101	91	122	133	210	143	142	171	197	127	62	128	47	25	5	41
6416443	chbG	1039	1131	903	1177	1090	1157	789	1225	990	969	862	1002	942	860	810	956	841	1059	629	1075	809	831	315	863	264	184	46	179
6406150	inaA	766	727	548	782	705	761	565	781	656	814	600	731	617	608	533	678	672	715	522	858	875	772	277	791	264	175	34	132
6421635	yebK	217	198	119	240	200	202	135	225	184	159	171	187	199	148	214	199	235	287	160	218	263	244	66	256	88	54	11	42
6414424	rplJ	15	8	12	13	15	14	27	9	20	21	10	9	16	13	8	18	29	17	25	41	36	30	13	38	16	1	0	2
6419988	allS	1265	1193	1023	1425	1251	1353	926	1486	1277	1262	981	1222	1134	1151	980	1282	1512	1506	1329	1565	1767	1585	648	1718	502	329	107	300
6416690	paaA	3094	3092	2305	3544	3175	3354	2308	3685	2981	2860	2322	3039	2445	2574	2390	3002	2950	3213	2005	3286	2747	2914	795	2980	951	740	129	557
6420174	yafP	94	79	62	87	81	83	64	114	67	69	71	76	58	71	67	91	90	76	52	107	119	97	39	118	37	12	7	21
6415780	manX	169	152	121	140	144	179	104	209	139	157	118	143	132	125	134	164	120	154	101	135	106	124	44	135	43	22	4	23
6420175	manX	1744	1836	1434	1923	1728	1862	1405	1962	1572	1705	1403	1655	1241	1600	1329	1567	1459	1669	1133	1687	1230	1253	473	1309	342	325	47	301
6421531	fumE	1045	986	737	1075	1065	966	812	1085	998	901	758	967	830	862	757	1025	961	1160	677	1002	977	924	364	973	268	243	60	125
6416314	mhpD	2912	3091	2463	3489	3262	3215	2402	3483	3010	3067	2532	3017	2895	3048	2548	2955	3692	3969	2789	3842	4004	4029	1614	3870	1230	964	199	808
6421937	folD	1	9	13	3	2	1	0	8	0	1	2	1	0	0	0	0	0	3	3	3	0	3	3	0	0	0	0	0
6418855	kdsD	630	633	476	696	639	614	505	754	483	615	498	670	604	601	494	670	491	537	317	489	342	391	149	327	51	19	16	14
6414618	kdsD	1822	1788	1239	1929	1798	1722	1160	1718	1540	1557	1153	1679	1363	1340	1243	1567	1394	1693	1070	1607	1348	1411	447	1363	459	370	98	395
6416867	ybcJ	288	246	211	275	255	277	199	347	203	278	230	283	254	253	213	208	294	333	242	338	359	368	98	344	115	93	7	87
6416216	ybcJ	849	803	592	995	949	847	568	1073	716	729	630	724	638	672	606	730	990	1077	822	1049	1085	1038	388	1049	434	310	67	301
6420215	ycgX	327	322	220	356	345	333	180	386	256	314	252	309	251	271	240	299	271	294	175	402	266	410	157	287	103	78	14	51
6423182	pppA	293	313	258	359	332	346	281	357	308	329	245	279	266	303	257	295	321	406	308	371	335	387	115	371	103	83	15	64
6421871	pppA	792	774	592	875	827	833	649	839	672	645	594	743	630	657	564	653	695	855	519	759	554	533	200	517	150	102	30	106
6416304	cyoE	370	407	262	450	460	359	265	343	251	260	189	305	206	288	214	310	301	422	222	372	272	259	183	254	58	73	16	81
6421390	hchA	210	190	152	223	176	219	201	260	165	209	175	185	213	189	170	176	165	174	129	174	115	147	56	117	44	25	16	5
6417691	hchA	131	150	136	146	122	132	125	162	118	135	108	137	90	89	99	130	98	118	113	140	132	105	51	160	41	44	12	16
6420868	glrR	531	589	428	497	602	567	388	587	514	599	450	578	475	503	435	495	596	664	443	730	810	730	294	762	241	164	19	109
6423381	paaH	1885	2041	1436	2241	1925	2016	1351	2128	1760	1634	1401	1828	1562	1602	1377	1719	1868	1904	1238	1912	1604	1455	551	1483	474	349	63	254
6421953	paaH	415	394	316	508	395	396	298	509	416	406	291	353	296	334	356	366	462	440	334	496	442	398	138	436	114	91	17	57
6419504	zraP	1826	1727	1303	1859	1789	1659	1330	1822	1457	1516	1300	1477	1384	1503	1240	1458	1448	1715	1119	1604	1470	1616	747	1691	511	607	137	407
6422127	zraP	2627	2490	1987	2831	2644	2726	1974	2812	2636	2557	2193	2652	2682	2482	2215	2611	3200	3593	2228	3342	3906	4044	1315	4129	1347	1089	197	820
6416141	yghD	1200	1127	899	1322	1162	1304	819	1390	1142	1097	982	1192	1037	1026	908	1082	1074	1215	780	1232	1244	1145	461	1123	370	243	37	144
6416546	fabG	0	2	0	0	0	0	0	1	1	0	1	0	6	0	0	0	0	0	0	0	1	0	0	0	0	0	0	0
6416531	yheT	543	515	421	474	526	542	371	601	559	449	453	528	446	439	465	520	364	424	211	352	433	438	132	371	139	100	6	64
6418220	yheT	824	699	583	892	777	802	535	894	746	745	564	778	663	587	611	715	573	609	402	638	703	557	205	584	200	92	20	97
6415424	yegP	1147	1032	842	1181	1122	1127	793	1251	971	1018	875	1083	979	991	883	1045	994	1095	744	1062	1086	1032	351	1079	299	237	60	231
6416092	yegP	813	796	631	891	814	893	606	1018	712	729	583	792	691	774	609	779	727	855	516	874	688	633	261	670	257	184	41	147
6418026	gltA	736	668	551	809	605	692	510	720	554	592	451	628	539	609	540	647	578	638	490	591	619	688	303	606	171	161	38	105
6423337	gltA	678	652	519	743	552	622	356	804	545	547	396	599	458	484	440	491	553	596	356	656	496	502	276	627	188	97	32	96
6415464	dhaL	321	381	261	353	362	393	240	340	275	276	239	318	238	254	275	277	249	315	189	433	151	208	93	133	26	6	15	5
6420275	yjiJ	1086	976	792	1243	1053	1067	790	1200	785	829	800	988	849	884	828	947	944	1042	713	1078	1204	1156	480	1150	391	403	61	245
6406057	yjiJ	699	668	542	779	695	683	511	767	661	645	558	755	637	635	537	707	701	746	497	669	820	790	346	863	323	243	52	195
6421131	alaA	528	421	349	625	620	417	346	502	402	406	290	411	360	313	345	443	462	420	263	442	240	308	161	258	62	57	38	52
6415573	alaA	202	203	160	195	186	196	148	195	163	206	147	178	144	143	152	181	175	224	142	179	195	212	90	161	35	41	12	26
6420132	macB	1230	1260	915	1284	1201	1189	863	1322	1185	1153	930	1199	983	1208	922	1151	1057	1223	753	1165	1094	1106	398	1059	368	274	45	233
6415515	serC	1015	985	693	989	865	850	635	975	715	837	672	898	650	718	630	827	777	1000	639	958	799	642	199	763	230	172	51	103
6422082	amiA	2811	2725	2107	3181	2671	2784	1983	3011	2532	2356	2111	2643	2266	2196	2090	2351	2324	2570	1641	2529	1812	1540	720	1661	423	390	85	242
6418946	ppiD	651	653	505	753	633	655	496	701	549	570	496	581	530	529	517	575	419	621	348	592	428	445	208	463	154	98	21	88
6419663	ybhM	245	277	174	269	280	277	213	249	250	176	195	262	180	215	188	231	304	294	192	218	211	265	104	268	97	70	2	58
6416206	ydiN	1292	1289	1023	1567	1295	1422	1024	1568	1251	1285	1130	1329	975	1221	1201	1380	1335	1577	1109	1602	1446	1441	442	1457	474	458	75	287
6416228	yjhI	282	307	211	322	316	314	244	341	260	255	197	258	257	182	224	241	295	268	228	343	373	329	125	327	155	134	6	66
6418827	selU	1287	1229	996	1497	1301	1217	885	1505	1233	1210	941	1250	1124	1122	1081	1211	1278	1430	859	1317	1250	1176	399	1178	340	237	66	175
6421069	ugpB	3737	3440	2749	3935	3609	3648	2602	4049	3269	3220	2746	3356	2917	3021	2600	3131	3653	3631	2320	3733	3349	3220	1241	3205	998	729	137	552
6422053	ugpB	1433	1383	1080	1678	1501	1523	1161	1616	1261	1477	1201	1432	1188	1215	1103	1206	1496	1563	1013	1581	1239	1270	462	1076	292	285	44	217
6419186	ybeF	556	578	410	639	616	684	498	661	590	658	496	537	497	528	443	513	615	736	441	618	674	756	252	753	300	232	37	169
6419842	aes	6	10	6	19	16	14	9	8	7	5	11	14	0	16	7	7	10	10	13	15	11	43	6	25	4	7	1	1
6418298	aes	1322	1298	932	1415	1305	1314	920	1370	1138	1015	942	1186	1021	1079	907	1146	1379	1605	1208	1541	1610	1666	479	1517	527	499	89	411
6422789	pyrH	1	2	0	0	0	0	0	0	0	0	0	0	0	0	0	0	0	1	0	0	0	0	0	0	0	0	0	0
6418029	yhhT	943	983	734	1166	902	1000	785	1101	958	902	746	929	834	781	734	906	902	898	585	1032	880	791	293	811	227	158	50	91
6423340	yhhT	885	831	682	929	836	806	611	825	772	766	641	793	668	627	604	735	632	740	528	814	593	597	156	639	184	116	33	113
6420938	tamA	1040	1098	876	1231	1043	1212	792	1175	969	826	691	975	852	842	715	868	946	992	702	1117	1014	1138	438	1136	355	310	88	281
6414598	alsE	355	311	220	417	306	371	229	367	290	405	311	315	251	314	264	367	365	372	314	417	396	472	193	467	136	210	24	161
6415296	btsS	79	61	53	106	77	71	75	76	50	57	77	69	71	70	41	55	50	64	34	91	59	58	11	67	22	11	9	11
6417630	xisE	16481	14330	10600	15029	14565	14498	10536	16114	12582	12992	10698	14281	11313	11998	10662	13426	11933	14074	8402	13118	12271	12311	4167	11405	4378	3439	610	2316
6416863	truD	1042	986	788	1107	1006	962	731	1050	796	813	673	847	684	779	798	848	836	954	610	1021	885	919	335	838	243	214	72	121
6420806	nac	2795	2733	2085	2960	2696	2799	1996	2735	2654	2551	2231	2583	2414	2335	2138	2501	2518	2966	2035	2984	2954	2897	1089	2799	907	646	155	498
6416990	tcyL	2128	2217	1677	2492	2296	2183	1664	2536	2011	2018	1705	2090	1742	1775	1692	2190	1767	2122	1414	2244	1795	1770	601	1821	473	420	67	349
6416120	tcyL	1092	1034	828	1168	1002	1087	768	1167	912	969	868	1087	881	858	823	1062	997	1089	713	1130	909	883	407	965	274	223	42	154
6422211	yjcS	728	665	550	853	747	700	505	854	667	745	505	713	633	610	572	686	660	825	569	813	847	857	285	833	384	229	31	227
6417313	yjcS	158	196	162	172	210	248	106	185	179	178	127	126	150	152	117	163	237	270	177	204	246	298	71	332	114	129	27	66
6417914	trpR	1577	1663	1249	1834	1826	1680	1308	1965	1271	1481	1119	1482	1371	1343	1162	1356	1724	1964	1296	1991	2112	2086	712	2028	672	491	209	386
6422507	trpR	1208	1191	898	1198	1153	1076	881	1222	1013	1086	899	1105	978	956	846	1043	1089	1187	862	1174	1183	1132	474	1296	330	340	83	258
6423271	tolA	27	32	15	28	3	12	3	2	7	4	7	6	1	3	2	7	7	9	1	21	2	2	2	9	2	0	0	0
6418411	yiaK	1087	941	860	1147	975	1034	748	1146	963	1000	826	1013	858	915	886	941	929	1286	730	1118	883	1029	391	1046	262	257	51	186
6423185	atl	150	181	122	190	187	207	115	218	181	158	126	197	199	124	155	193	167	205	123	217	157	161	68	165	63	34	22	49
6418281	yoaB	1484	1489	1120	1649	1569	1519	1138	1615	1365	1404	1176	1481	1170	1170	1100	1358	1313	1569	985	1433	1387	1399	439	1400	391	333	77	219
6416855	yoaB	120	140	112	160	129	145	100	152	112	147	101	124	105	121	122	105	148	192	104	172	180	183	70	162	49	28	4	35
6415580	gfcD	189	219	144	216	168	198	124	217	189	157	115	203	190	203	140	181	212	185	132	220	189	183	104	177	49	43	13	33
6418513	eutK	1694	1811	1160	2003	1599	1969	1418	2140	1933	1240	1441	1844	1632	1430	1455	1611	1609	2142	1216	1924	1656	1546	495	1671	511	344	65	292
6420920	rpsB	85	109	72	92	100	103	78	74	65	102	76	109	88	95	66	100	92	80	68	89	112	92	39	103	32	18	12	8
6422322	nadE	1	5	5	2	6	2	2	5	4	6	8	5	2	1	0	2	6	5	6	8	8	5	0	2	1	0	0	4
6417963	yaaW	198	184	129	225	215	220	143	255	219	205	148	191	132	139	125	177	211	225	136	244	313	272	97	269	79	64	34	33
6416916	mscK	207	196	141	239	238	203	137	238	233	198	150	179	225	184	136	193	209	260	121	248	216	215	68	223	68	60	11	88
6416415	yicR	1202	1267	945	1362	1268	1217	893	1382	1131	1141	944	1374	993	1081	1046	1191	1147	1350	887	1361	1292	1303	535	1336	417	295	73	240
6421006	uxaA	1351	1331	995	1377	1428	1368	1031	1551	1230	1147	1060	1261	1110	1035	1028	1253	1257	1369	902	1371	1017	986	461	1065	307	266	80	180
6419122	ylbG	1492	1548	1120	1640	1377	1379	1041	1558	1260	1254	1090	1368	1083	1134	992	1207	1249	1550	1009	1405	1276	1340	451	1261	462	386	39	266
6416406	ylbG	789	801	629	941	801	746	604	813	707	706	653	685	583	603	581	710	840	965	694	1084	882	980	321	884	282	270	54	189
6418073	ung	1350	1164	948	1282	1213	1265	886	1198	1151	1007	941	1130	1138	1011	964	1208	1200	1433	1007	1592	1020	1060	370	1043	296	190	42	190
6417985	ycjT	2893	3012	2326	3457	3226	3264	2585	3413	2843	2735	2374	2979	2950	2630	2446	2877	3678	3442	3046	3848	2798	2672	1295	2610	662	516	144	418
6421502	ycjT	1289	1512	1065	1526	1494	1547	1241	1650	1311	1377	1174	1197	1305	1269	1081	1231	1942	1809	1567	1933	1316	1251	488	1326	387	227	89	254
6419936	csiR	546	527	406	656	562	586	404	613	502	541	459	586	466	444	431	559	490	612	441	582	651	637	251	496	204	141	19	115
6416109	lyxK	2332	2317	2012	2588	2197	2421	1857	2390	2151	2210	1843	2269	2060	1916	1895	1792	2386	2756	1636	2411	2076	1913	723	1923	566	387	146	314
6421152	yihY	1079	959	829	1111	1067	1054	767	1145	908	936	799	937	893	861	872	857	960	1090	777	1184	1228	1043	439	1024	364	271	64	264
6420707	rhaD	2177	2167	1740	2472	2232	2229	1662	2497	2133	2032	1892	2231	1999	1875	1774	1877	2072	2168	1677	2250	1809	1946	847	1953	527	362	83	359
6423171	iraM	185	203	155	184	177	198	173	227	227	217	173	239	182	231	166	222	241	303	190	279	267	311	109	257	89	42	12	65
6414650	iraM	21	24	18	19	26	20	27	25	12	20	19	19	17	25	23	29	18	35	19	26	24	28	18	24	13	12	0	2
6405532	holC	1477	1387	1038	1622	1197	1253	960	1457	1101	1068	949	1122	862	1014	827	1042	890	1050	671	1104	735	755	326	752	183	162	36	127
6419687	holC	618	628	519	716	538	538	442	611	504	402	393	447	390	397	337	347	348	438	280	425	246	305	130	269	61	82	30	47
6420695	fliN	1158	1130	827	1212	1057	1191	887	1207	1116	1102	1008	1112	952	1052	980	1054	1210	1426	862	1263	1249	1293	475	1200	388	240	61	184
6417460	fliN	385	365	286	335	313	302	237	378	293	352	234	341	274	269	247	343	367	328	210	341	288	212	130	228	56	61	12	38
6418234	gabP	1218	1534	1036	1423	1418	1510	1093	1752	1263	1372	907	1389	1228	1035	1089	1202	1349	1369	990	1554	1342	1151	449	1117	352	224	63	180
6423124	gabP	1544	1533	1091	1754	1495	1508	1143	1587	1387	1526	1380	1416	1242	1396	1135	1378	1345	1628	1049	1538	1227	1211	466	1248	335	275	105	194
6419334	xylH	1610	1524	1207	1768	1627	1430	1122	1691	1362	1373	1173	1562	1246	1226	1138	1398	1256	1441	850	1377	1027	1121	410	1139	275	238	48	202
6421461	xylH	1154	1123	860	1188	1083	1233	755	1220	1174	951	871	976	821	911	828	996	1000	923	604	924	764	815	332	661	267	195	49	103
6419656	rhlE	1098	1055	840	1210	1067	1007	784	1167	960	949	834	985	893	787	761	832	1161	1266	825	1206	1306	1136	326	1217	387	252	39	227
6421639	murQ	979	988	670	1118	880	917	701	988	815	828	710	848	686	704	678	806	852	956	704	903	960	890	299	876	248	249	67	167
6416747	murQ	939	960	728	1012	938	956	699	1182	942	884	688	892	763	784	770	873	1004	1023	747	1115	1068	1149	387	1061	376	249	30	199
6416388	tauC	1087	989	788	1176	1045	1030	786	1194	899	970	740	1012	933	777	747	947	1170	1101	775	1130	1078	910	321	1011	315	268	39	209
6422623	tauC	673	634	514	808	718	670	468	852	575	629	499	669	568	621	535	621	628	697	493	744	568	683	217	822	205	206	22	1151
6419609	rbn	1082	1095	847	1139	1192	1230	912	1410	1181	1012	938	1202	948	888	885	1090	1114	1299	812	1200	1229	1098	479	1277	450	361	24	250
6421411	parE	1340	1409	1093	1532	1422	1494	1065	1623	1306	1334	1128	1355	1083	1194	1029	1297	1294	1403	816	1448	425	441	355	394	99	96	51	67
6417542	tabA	2236	2241	1751	2420	2197	2239	1732	2505	1827	1669	1516	1896	1740	1600	1440	1789	1838	1914	1290	1916	2193	2113	771	2286	762	575	130	569
6417149	tabA	1272	1249	997	1441	1350	1312	1047	1565	1138	1328	1011	1279	1232	1204	1109	1192	1597	1651	1252	1852	1883	1642	669	1800	601	504	65	391
6416009	cysS	2	5	0	1	0	0	0	0	0	0	0	0	0	0	0	0	0	0	1	0	1	0	0	0	0	0	0	0
6415866	yifL	631	603	490	664	603	641	513	753	605	623	486	611	537	571	466	544	621	805	471	777	972	861	221	933	357	327	26	248
6423363	mutS	514	520	443	598	531	499	394	526	413	439	357	502	379	401	366	521	461	449	318	428	406	324	177	383	69	68	21	59
6416774	creA	500	516	391	503	564	535	331	521	422	439	348	418	387	348	366	418	518	496	370	556	446	471	175	483	182	159	39	130
6415649	creA	246	302	186	248	283	275	150	339	223	214	174	242	229	219	203	250	184	302	218	252	285	354	140	246	114	106	8	61
6420249	ulaC	985	1004	689	1070	1244	1111	882	1267	869	785	678	867	872	736	725	750	1131	1105	888	1036	996	1112	368	995	376	303	60	300
6406011	ulaC	1048	1023	802	1178	1220	1280	942	1309	1033	947	844	1239	896	984	849	978	1456	1467	1329	1569	1381	1465	660	1826	510	431	94	369
6422267	zur	597	592	494	710	565	548	432	713	515	446	358	499	424	403	456	454	412	500	304	516	387	405	289	413	89	77	37	84
6417434	zur	248	280	222	293	238	245	172	328	261	265	207	243	177	149	193	180	159	181	131	161	132	175	82	164	35	38	22	33
6416544	rhtB	471	509	396	543	503	565	376	549	499	445	422	491	489	457	359	481	515	582	406	512	670	592	200	624	169	141	43	138
6406058	puuD	169	154	114	182	180	134	99	219	150	164	139	149	147	164	136	163	174	177	119	191	150	158	84	192	56	54	2	33
6420276	puuD	356	319	277	331	345	374	261	386	323	268	285	316	310	301	228	334	347	361	303	333	369	290	108	295	88	96	15	56
6419282	lipB	149	127	106	194	93	118	112	129	47	57	43	56	21	26	29	25	78	75	87	100	58	71	15	91	26	32	5	39
6414526	lipB	116	84	55	79	57	54	31	73	19	25	24	29	9	7	9	10	31	103	29	48	39	54	16	60	31	29	16	10
6416470	xylA	457	426	307	493	457	460	271	443	413	437	270	411	355	390	363	403	408	511	227	400	360	438	121	408	152	95	23	82
6420351	ynfF	2482	2229	1833	2538	2368	2307	1571	2534	1779	1996	1650	1982	1532	1797	1487	1922	1830	2176	1572	2272	1770	1783	792	1791	536	459	98	334
6416254	trpC	1319	1260	959	1415	1341	1272	996	1527	1196	1196	917	1322	1054	1086	1051	1204	1239	1381	1044	1372	984	986	402	890	263	222	52	114
6416095	prpE	642	728	556	756	750	698	455	857	656	677	567	631	649	620	571	623	703	812	486	707	759	809	319	624	221	157	32	184
6418958	yfgO	151	144	134	155	137	166	117	147	158	153	145	138	121	111	113	127	125	155	88	112	156	213	70	148	56	35	11	30
6415997	yfgO	544	657	443	730	632	608	479	612	513	577	470	589	395	461	527	521	569	649	462	617	557	553	251	581	179	127	18	106
6417344	serS	4	2	0	3	1	0	1	0	1	0	5	0	5	0	1	0	6	0	0	0	1	0	0	1	0	0	0	0
6421253	serS	0	2	0	3	0	0	0	0	0	0	0	0	0	0	0	0	0	0	0	1	0	0	0	3	0	0	0	0
6415454	yphD	1052	1030	725	1115	1220	1351	971	1238	1123	1170	831	1031	1042	1162	876	1105	1407	1586	1181	1702	1391	1482	470	1278	551	324	34	286
6420971	yniA	1365	1246	935	1409	1140	1292	805	1211	1126	982	839	1105	944	976	869	1042	1016	1307	838	1114	1037	1144	356	1042	379	317	41	219
6419490	ydiR	3791	3843	2867	4130	3785	3912	2866	4089	3183	3466	3000	3604	3098	3198	2722	3537	3278	4018	2248	3774	3538	3220	1314	3427	984	678	231	521
6417894	yedP	797	738	533	733	724	711	555	798	676	682	556	685	617	635	641	746	665	798	459	824	761	661	223	622	200	163	22	136
6421359	ycgB	21	14	21	15	34	19	14	20	28	33	30	8	17	31	11	20	22	23	22	23	13	14	6	18	13	2	0	0
6419051	ycgB	674	609	763	1168	599	530	786	603	507	406	738	506	830	448	969	543	392	414	701	382	367	367	235	321	114	137	26	50
6422261	yghJ	5	9	4	1	7	5	2	9	5	4	5	9	8	17	10	3	6	13	5	16	9	24	19	6	5	7	5	1
6406059	yieP	2243	2023	1568	2335	2431	2436	1870	2580	2070	2093	1861	2186	1986	1942	1931	2374	2484	2836	2001	2824	2984	3177	698	3101	1209	1254	100	880
6423196	ykiD	182	242	165	247	218	222	155	187	214	206	177	237	174	192	175	193	244	274	178	310	277	200	61	256	133	81	2	40
6415387	acpT	2364	2248	1927	2455	2307	2152	1717	2479	2297	2146	1877	2116	2118	1998	1892	1944	2249	2660	1671	2649	2099	2129	910	2154	648	387	121	367
6420820	rssA	241	294	199	291	318	308	252	314	286	314	191	259	247	256	273	298	310	421	201	360	399	340	88	297	180	137	2	126
6420891	rssA	376	393	306	448	480	428	296	476	437	430	350	473	401	338	356	419	447	563	396	505	798	691	233	759	377	343	29	272
6416955	yaiO	514	498	371	528	511	559	434	579	499	479	454	478	478	508	384	550	524	615	448	534	562	524	228	581	237	150	29	121
6417340	yaiO	1516	1496	1181	1692	1648	1621	1073	1871	1545	1364	1194	1535	1257	1297	1198	1330	1417	1631	1116	1606	1523	1405	483	1398	488	482	66	282
6421991	ychS	7937	7612	6250	8695	7770	7874	6311	8491	7331	7065	6320	7244	7121	6901	6778	6828	7226	7921	5463	7842	6591	6099	2583	6383	1815	1394	421	2262
6421382	yjeJ	149	140	111	161	156	136	82	186	136	152	80	124	124	123	88	129	153	162	67	159	137	145	60	151	54	45	5	38
6419810	ldtE	665	664	464	716	680	514	421	719	584	607	647	647	599	537	464	476	659	652	444	663	619	504	222	598	147	128	22	94
6420064	cusS	1783	1719	1346	1899	1718	1725	1248	1836	1469	1510	1222	1534	1466	1265	1297	1410	1612	1500	1126	1449	1380	1346	508	1304	463	285	66	228
6419572	murA	574	584	454	653	649	599	418	723	496	567	441	588	541	580	473	538	446	502	304	527	517	496	184	513	181	168	18	92
6416730	pncC	233	191	126	235	179	241	166	231	226	213	156	220	186	177	192	182	208	274	135	205	194	204	73	203	88	52	3	56
6416590	pncC	167	138	128	168	175	182	108	179	116	127	121	113	99	132	117	111	198	200	90	143	108	94	33	85	14	8	5	8
6417409	treR	277	256	201	297	255	251	187	336	243	238	215	237	221	238	190	258	265	289	231	292	298	251	117	386	89	54	4	63
6415758	malF	1769	1643	1293	1912	2002	2002	1407	2226	1590	1728	1419	1875	1503	1676	1364	1608	2316	2295	1815	2172	1942	2248	816	2011	709	551	112	448
6416913	malF	2698	2499	2037	3102	2990	3078	2193	3243	2672	2550	2228	2640	2600	2228	2046	2674	3348	3278	2658	3544	3070	3085	1176	2945	935	847	174	612
6418418	ydhB	629	630	481	713	598	609	467	661	640	648	465	595	526	593	481	602	577	659	519	779	691	706	226	704	203	196	27	172
6420470	ydhB	1009	843	652	959	949	869	626	901	806	774	669	822	785	634	665	825	753	870	550	855	589	517	244	641	165	103	45	66
6420546	ibsC	5	1	0	1	9	4	3	3	7	4	0	3	7	1	4	4	7	3	1	4	14	6	1	2	3	0	0	1
6416639	tamA	615	635	451	727	615	549	387	661	560	531	389	555	500	465	485	549	565	711	402	663	598	684	312	703	209	238	61	224
6415561	yhbY	250	192	142	183	222	204	141	224	173	188	148	222	185	166	176	163	195	251	162	233	214	186	63	233	50	31	6	41
6420327	yhbY	258	355	214	307	314	323	200	402	303	295	223	309	229	189	221	248	253	353	160	384	227	238	112	250	50	63	15	73
6417175	alsB	993	953	744	1085	874	890	642	985	800	829	594	959	692	735	665	900	789	878	618	868	993	960	397	1045	415	301	48	309
6419797	yqcE	246	288	193	316	304	272	176	353	233	266	222	290	206	242	204	263	266	264	213	325	313	291	92	408	139	87	7	60
6421581	yqcE	324	265	196	348	291	276	238	304	246	274	238	252	289	227	245	236	255	260	173	288	311	279	126	275	92	70	8	71
6416493	treR	1135	1137	916	1345	1235	1156	994	1269	1145	975	913	1156	909	1002	1013	941	1081	1492	995	1221	1164	1236	491	1275	342	331	140	352
6417714	smrA	2036	2016	1610	2215	2035	2103	1767	2212	1948	2117	1665	1934	1762	1731	1637	1774	1707	1972	1246	1916	1155	1174	468	1197	304	203	59	157
6419427	smrA	1298	1282	1001	1356	1226	1274	955	1382	1294	1133	952	1305	1290	1163	1044	1247	1449	1621	1030	1612	1280	1163	431	1212	340	258	63	190
6422461	yjjX	555	516	409	542	539	457	373	640	435	528	385	520	413	494	394	501	505	565	397	765	431	531	270	510	138	102	25	116
6416692	yjjX	666	630	459	643	656	655	476	665	538	604	481	572	507	494	448	548	652	815	472	645	662	728	265	594	224	163	35	160
6423189	rfbA	776	773	619	868	852	850	579	875	780	772	591	752	644	722	632	819	735	824	586	822	853	773	320	787	225	194	42	119
6421878	rfbA	523	574	428	573	594	566	424	604	466	517	442	582	465	462	467	531	462	581	388	545	376	433	212	462	124	102	40	63
6421753	wcaF	729	714	582	852	813	740	508	872	678	700	563	693	634	643	580	661	850	786	505	890	756	744	251	772	241	308	25	175
6417679	gltD	259	253	176	279	266	249	208	277	285	299	176	274	234	269	215	256	289	423	238	344	389	423	108	350	87	129	48	44
6421458	pssA	0	0	0	0	0	0	0	0	0	0	0	0	0	0	0	0	0	0	0	0	0	0	0	0	0	0	0	0
6421348	yhfG	1261	1112	915	1452	1171	1307	927	1325	1095	1192	979	1218	916	1035	945	1199	1135	1219	800	1212	1092	1046	393	978	349	214	51	173
6414561	yhfG	696	727	573	837	735	688	526	798	616	613	565	681	555	600	518	671	639	696	482	757	527	651	221	534	148	161	25	80
6417041	ydhC	81	72	62	86	60	75	50	81	67	55	56	77	43	44	61	77	54	81	36	91	40	29	18	33	9	26	3	28
6419577	waaQ	249	214	163	216	265	253	187	254	252	252	206	261	209	198	186	205	327	335	208	368	304	328	98	317	93	36	35	32
6417446	waaQ	56	68	53	93	106	83	60	85	94	73	59	73	99	82	71	76	108	230	53	154	139	126	51	133	24	19	16	4
6415981	rmf	12	23	14	22	18	13	16	25	18	16	20	11	23	24	25	24	15	29	10	15	9	10	5	14	9	3	0	3
6418942	rmf	153	192	156	180	157	151	103	158	186	136	128	161	131	135	112	140	135	143	101	151	112	173	49	104	69	37	5	13
6421167	pepP	279	344	242	346	190	173	199	218	40	67	24	47	13	24	17	11	161	141	94	156	98	161	64	141	20	10	1	14
6421207	lptF	0	0	2	11	0	1	0	0	0	0	4	0	0	0	0	0	0	0	0	3	0	1	0	4	0	0	1	0
6419343	wzzE	495	533	415	499	531	504	383	528	495	457	414	530	387	432	421	435	374	525	330	486	421	430	194	445	138	87	31	73
6418053	fkpB	431	439	348	536	457	454	289	478	446	432	344	396	377	394	394	372	361	381	291	352	375	306	135	325	67	62	24	47
6419887	yecU	1145	1030	771	1222	1181	1109	848	1180	916	945	758	987	865	879	721	977	1176	1078	686	1058	1084	936	420	1061	308	261	36	183
6420931	yegQ	106	117	115	134	155	114	133	153	104	87	72	98	108	63	74	113	293	99	61	88	121	103	40	153	43	40	12	32
6416303	ybcQ	974	900	747	1033	931	879	711	1049	811	770	673	828	753	763	762	751	854	1158	851	987	1023	1134	311	1055	343	277	35	234
6417940	dsbA	232	240	176	264	263	239	194	284	158	180	155	193	238	150	176	191	220	272	219	298	304	296	111	360	108	109	13	88
6415948	ygbI	0	0	0	0	0	0	0	5	0	0	0	0	0	0	0	0	0	0	0	0	0	0	0	0	0	0	0	0
6418153	ygbI	102	95	92	115	92	108	75	105	133	88	103	98	88	98	70	87	86	79	70	92	59	90	46	90	17	12	5	10
6420057	yrbG	1862	1808	1395	1841	1822	1895	1344	1927	1459	1517	1377	1695	1388	1469	1327	1502	1445	1544	1070	1483	1219	1171	494	1203	362	314	74	181
6418896	srlE	136	154	120	186	185	143	110	167	165	139	125	173	133	115	125	137	138	154	120	158	162	146	31	149	118	25	8	30
6419385	srlE	979	1035	815	1102	962	950	750	1083	933	945	800	924	845	838	791	855	899	936	741	951	794	722	336	762	232	191	42	138
6416506	phnO	1706	1781	1351	1886	1744	1717	1329	1827	1508	1550	1301	1552	1356	1433	1363	1456	1589	1959	1395	1735	1588	1633	729	1534	431	382	108	348
6422377	modE	471	452	391	439	436	430	307	477	364	377	304	393	356	365	290	408	407	500	346	518	447	435	149	540	139	93	21	90
6405957	rof	311	334	267	435	381	376	293	444	378	325	256	343	322	332	231	283	410	398	212	370	311	420	138	354	100	104	30	56
6418499	rof	386	359	286	425	407	376	256	364	335	288	278	346	329	311	308	412	359	421	226	405	410	382	163	391	147	89	8	108
6418519	metE	1271	1280	912	1273	1062	1226	804	1322	1056	1086	952	1116	958	1073	923	1206	1332	1310	916	1451	1509	1550	456	1406	487	382	100	342
6416890	xynR	993	984	777	1216	999	1086	798	1068	913	1002	819	1033	927	899	839	1008	1005	1229	810	1242	1056	1190	407	1004	224	186	52	156
6420375	xynR	5145	4894	3772	5439	5064	5082	3842	5372	4874	4950	4196	4830	4537	4704	4576	4610	5405	5804	4037	6146	5264	5327	2184	4950	1453	1165	229	837
6420426	damX	149	125	107	175	130	163	99	209	187	155	125	132	155	139	125	159	260	233	195	264	380	369	78	330	152	90	13	111
6418374	damX	192	238	163	192	228	242	170	279	220	233	163	226	198	206	197	236	688	794	604	727	959	974	150	794	418	432	23	344
6417478	gyrA	0	1	0	0	0	0	1	0	0	2	0	0	0	0	2	1	0	0	0	0	0	0	4	0	0	0	0	0
6415901	gyrA	78	105	51	91	109	92	71	97	105	88	98	106	107	106	107	103	159	164	89	125	176	175	46	143	51	38	6	30
6422482	nuoE	1846	1864	1427	2050	1587	1561	1228	1670	1313	1354	1168	1410	1229	1168	1202	1245	1235	1360	841	1552	852	1030	666	1124	198	163	78	222
6421358	nrdB	0	0	0	0	0	0	0	0	0	0	0	0	0	0	0	0	0	0	0	0	0	0	0	0	0	0	0	0
6420179	paoC	874	969	684	988	972	978	718	1050	790	830	694	943	828	906	721	816	966	997	732	1017	1017	1051	356	1112	275	233	64	237
6417487	nupG	358	369	248	391	358	375	285	350	360	318	259	319	294	287	317	309	309	373	313	375	370	380	140	391	116	132	51	48
6406147	gfcD	210	255	154	242	250	209	130	259	197	177	168	188	210	149	190	193	239	246	152	310	283	185	89	178	72	46	11	26
6416042	ccmB	2724	2657	2055	2805	2812	2676	1997	2872	2496	2532	2081	2545	2208	2101	2147	2421	2416	2802	1720	2548	2056	2191	855	2283	669	486	137	474
6415856	eptC	428	388	392	525	449	471	313	491	379	400	347	454	308	373	358	447	458	507	390	509	442	534	181	554	223	232	28	168
6420746	eptC	205	246	151	234	218	199	149	266	189	188	183	225	194	154	173	203	249	241	193	222	331	284	98	272	111	83	14	81
6417133	atpB	455	407	281	549	463	483	375	561	363	354	247	325	402	336	245	390	1302	1184	1420	1224	3065	3342	1925	3900	2945	3171	481	2791
6422122	stfR	353	385	304	447	328	349	270	446	333	351	291	343	321	332	248	337	317	382	253	366	351	295	143	274	76	77	3	46
6420042	sdiA	1493	1508	1128	1616	1570	1470	1032	1626	1357	1386	1081	1434	1303	1323	1227	1358	1344	1555	984	1625	1211	1211	534	1194	296	258	55	173
6415461	ydiQ	569	507	442	580	551	493	387	603	440	446	413	516	430	457	423	568	561	593	473	576	652	562	261	578	193	132	28	101
6414444	ydiQ	1188	1168	844	1238	1220	1173	891	1302	917	1185	896	1045	884	967	843	985	1133	1145	751	1160	1096	958	334	954	295	234	33	191
6417823	fre	617	583	496	724	502	590	452	623	510	479	396	503	362	413	327	386	380	511	229	417	269	224	184	234	88	86	47	77
6416267	rbsA	1088	966	818	1088	1088	1055	779	1190	974	1013	829	1061	852	1000	857	1011	1196	1190	877	1363	1047	1100	395	1065	293	240	49	117
6419168	nrfA	265	299	201	295	250	307	164	341	206	234	206	228	161	254	191	258	212	231	173	248	338	333	82	262	102	72	6	55
6416157	nrfA	212	200	146	185	231	173	152	228	146	197	146	178	134	148	108	136	107	161	86	161	154	165	63	148	50	60	1	27
6418190	xdhC	1786	1801	1351	1998	1874	1697	1409	1949	1659	1579	1429	1646	1508	1555	1548	1399	1821	1884	1409	1898	1825	1747	682	1686	547	371	74	269
6422508	chbA	538	555	416	590	561	607	467	587	628	549	487	590	490	530	548	556	554	746	453	587	620	599	229	667	169	133	9	170
6418083	tolA	10	6	5	13	6	5	8	16	2	6	2	6	6	4	1	7	41	10	7	4	5	4	0	7	11	2	0	2
6417612	ttdB	2906	2828	2222	3143	2839	2884	2155	3254	2673	2608	2197	2859	2316	2359	2163	2551	2576	2830	1908	2811	2511	2395	1082	2449	733	618	135	486
6417350	ydcV	3	12	6	18	7	16	13	17	9	17	14	10	20	9	10	21	4	15	8	17	13	18	9	7	7	1	1	4
6419890	argI	130	81	62	90	132	88	71	104	95	94	75	58	127	123	79	80	139	138	71	101	130	118	31	117	32	13	4	22
6419231	rlmE	26	19	12	25	20	14	12	8	2	3	0	0	22	0	8	3	3	12	2	7	6	7	1	14	4	3	4	0
6422449	dgoD	1620	1620	1275	1781	1670	1575	1247	1757	1560	1474	1299	1562	1430	1352	1205	1429	1433	1762	1082	1491	1216	1197	529	1204	394	304	102	204
6416681	dgoD	1514	1530	1101	1781	1578	1542	1080	1673	1263	1473	1122	1398	1282	1305	1221	1389	1318	1571	951	1535	1354	1342	457	1168	386	282	104	206
6417695	ygfK	452	460	374	528	503	536	330	479	445	389	351	443	368	394	344	453	495	533	332	502	489	435	165	476	155	142	21	63
6419293	ygfK	1000	990	742	1100	1096	1201	784	1224	849	965	810	1072	893	900	857	1128	1018	1157	843	1163	1351	1249	463	1096	335	261	58	224
6418810	yajQ	1792	1657	1381	1908	1611	1679	1241	1965	1420	1553	1180	1497	1455	1291	1205	1567	1577	1722	1087	1491	1328	1368	508	1210	392	310	101	217
6416840	malP	1136	1048	794	1160	1073	1121	759	1267	887	883	758	962	801	893	756	848	1111	1229	770	1098	1058	1051	392	971	352	267	49	242
6416803	trpL	705	726	515	754	800	693	602	874	724	649	459	684	516	514	510	665	616	656	469	951	444	449	180	412	121	70	31	68
6416369	rpsD	5	3	3	4	0	2	1	4	1	2	2	0	5	0	8	2	3	1	9	2	7	0	0	0	1	0	0	0
6415321	accD	7	3	1	8	0	0	2	4	5	1	0	1	2	0	13	3	4	4	3	3	8	10	0	4	0	0	0	0
6415654	iprA	575	542	432	545	561	655	364	594	502	470	422	515	399	417	414	498	314	395	237	374	319	366	201	325	108	67	20	61
6419182	mpl	735	709	511	784	695	758	562	861	727	765	599	685	635	596	655	662	725	834	575	756	844	692	371	774	290	213	49	127
6416327	rnb	764	640	473	726	458	440	362	537	214	196	162	286	126	125	188	156	258	305	169	309	183	204	76	200	52	27	16	46
6415369	rlmJ	709	705	573	811	730	742	502	801	617	616	545	624	588	568	559	530	767	801	494	693	701	586	198	577	187	110	20	101
6416446	yijF	701	706	540	679	673	743	507	755	628	612	463	596	537	643	492	567	581	730	478	762	501	564	268	558	147	151	22	213
6422070	ycdU	21	13	14	18	24	14	7	43	12	18	14	16	7	6	11	22	13	21	20	14	25	27	4	16	7	6	5	0
6417422	tisB	175	172	120	189	177	229	135	190	129	119	126	127	145	130	95	107	148	166	99	135	95	154	35	99	25	31	12	8
6423367	dcuD	661	644	545	801	798	730	561	875	629	734	557	786	626	708	603	755	850	910	659	909	856	892	322	793	286	222	57	135
6417539	nuoH	589	540	462	709	525	615	418	641	447	566	343	466	378	498	344	458	526	620	418	488	394	439	244	421	128	98	32	44
6417146	nuoH	144	166	114	171	125	166	80	208	120	132	71	82	82	98	85	63	156	179	162	166	123	112	126	124	18	22	26	1
6418581	eutB	234	199	157	208	248	258	185	254	227	214	188	255	246	243	175	180	265	284	196	279	273	255	85	216	103	52	16	42
6423214	frsA	312	315	249	325	352	390	264	346	283	254	229	270	295	256	287	339	443	443	304	372	450	369	153	334	160	92	21	50
6414655	frsA	359	389	244	448	322	390	285	360	352	298	259	324	297	300	279	363	430	434	324	413	383	368	154	392	164	90	8	45
6420704	yhbO	449	399	290	446	458	418	305	535	410	399	299	478	317	355	317	408	387	487	316	452	401	489	130	415	120	107	14	72
6421661	fdrA	1403	1455	1083	1601	1473	1497	1121	1611	1256	1352	1049	1484	991	1166	987	1228	1184	1331	1047	1449	1214	1328	418	1281	487	500	66	303
6419507	yaeH	364	346	229	365	397	380	289	401	289	304	277	384	215	278	271	337	597	420	238	396	480	523	155	363	159	180	17	166
6420047	xylA	852	815	576	930	787	771	551	920	753	733	582	778	668	657	609	660	663	764	464	766	586	517	263	661	172	135	46	119
6418609	iraD	947	939	674	1001	796	922	678	925	779	834	692	850	709	768	726	869	809	874	646	988	947	926	293	1060	297	270	49	227
6418701	ivy	3776	3741	3052	4278	3869	3853	2778	4265	3297	3217	2739	3353	3061	3072	2835	3154	3335	3726	2770	3763	3370	3331	1530	3353	1095	1014	225	721
6421806	ivy	769	846	673	979	800	862	688	880	833	761	661	805	644	649	703	726	905	833	484	816	602	699	282	637	239	199	46	118
6419948	ybjC	1101	1100	811	1198	1027	1198	730	1110	932	936	842	1024	867	863	701	966	751	936	546	839	746	796	225	766	242	210	53	208
6420588	frvR	8	19	3	10	2	8	7	12	2	14	7	12	0	9	9	16	5	24	11	11	14	28	0	46	4	3	0	3
6423119	nirD	173	195	132	193	151	174	96	166	141	126	145	152	122	167	154	172	217	303	183	244	352	341	87	318	61	88	12	66
6418229	nirD	1169	1196	943	1374	1312	1282	960	1370	1148	1169	955	1230	1155	1165	954	1167	1234	1381	922	1339	1198	1051	490	1155	325	237	45	191
6421487	serB	528	481	435	590	490	507	321	503	471	415	366	464	400	397	339	461	542	497	410	522	537	558	225	548	173	136	21	134
6417541	grxB	61	66	40	56	52	56	37	46	74	57	46	57	66	25	52	72	62	50	40	47	48	60	25	30	7	6	6	3
6421803	torA	1931	1920	1505	2063	1927	1929	1430	2139	1725	1842	1474	1892	1550	1701	1564	1781	1710	2049	1356	1974	1760	1911	667	1677	546	492	58	382
6416850	dusA	177	174	144	204	162	212	140	245	129	176	143	132	164	138	151	154	135	132	98	150	164	118	71	176	47	65	8	35
6417986	gdx	2636	2685	2039	3090	2722	2624	2035	2958	2241	2419	1932	2315	2163	2156	1950	2377	2520	2872	1870	2639	2806	2487	1038	2732	974	755	129	534
6418058	fur	22	31	9	24	3	9	6	11	4	6	1	9	2	0	0	0	13	37	18	36	22	12	3	14	2	17	2	4
6418995	ygfM	1201	1087	890	1313	1221	1255	958	1458	1081	1134	987	1164	1111	1001	889	1135	1130	1216	786	1208	1154	1195	435	1106	390	277	55	240
6420331	aroP	394	365	283	466	394	343	303	419	338	381	289	391	327	296	309	362	430	447	274	509	454	571	250	561	155	199	32	141
6419083	tldD	958	983	705	1072	983	953	704	1059	937	744	657	904	737	737	724	788	936	984	673	961	790	800	360	780	226	173	46	147
6420687	tldD	597	533	408	684	523	600	417	641	588	481	447	556	509	406	465	499	620	665	466	632	548	554	192	540	204	119	18	86
6418104	tynA	1189	1174	902	1313	1215	1262	861	1374	1142	1069	847	1121	1079	1026	893	1075	1305	1362	857	1269	1216	1147	338	1808	356	304	73	4026
6422008	tynA	1437	1420	1082	1510	1413	1319	1019	1500	1240	1341	1095	1173	1263	1237	1105	1104	1423	1524	1067	1480	1256	1112	423	1153	418	270	78	186
6422272	pgpA	848	811	622	868	836	876	644	1012	810	772	599	844	723	720	652	856	1230	1280	897	1263	1542	1277	288	1151	550	387	51	286
6420841	prmC	486	382	336	474	390	436	313	435	350	380	311	396	331	320	349	293	280	392	235	395	323	237	122	287	74	33	21	44
6414545	slyA	394	442	307	451	477	488	303	482	411	455	380	443	354	423	358	414	502	531	376	548	710	667	146	700	281	245	8	175
6422387	slyA	1063	933	782	1044	1005	1000	749	1149	987	962	821	1034	885	865	800	944	1178	1302	952	1308	1853	1670	416	1667	797	643	36	483
6418408	ypdF	845	747	561	871	758	763	606	801	785	676	582	720	658	724	693	674	765	800	469	818	812	749	261	746	250	155	44	171
6420460	ypdF	2118	2199	1590	2490	2112	2047	1563	2371	1906	1982	1679	2095	1700	1797	1664	1811	1793	2211	1460	2173	1764	1727	812	1741	528	380	81	262
6405964	yfbR	1078	1060	810	1012	1040	1067	761	1094	838	909	782	980	835	862	815	877	872	980	668	1046	903	829	338	800	275	217	53	150
6421079	ydiE	281	254	184	223	228	224	206	282	276	217	176	229	216	208	211	166	190	262	197	214	238	193	74	190	56	36	8	48
6415502	eutG	404	361	290	390	348	417	264	424	420	420	316	395	322	374	375	351	370	425	214	406	368	371	127	350	94	63	4	77
6414401	sulA	355	361	273	423	331	335	267	398	327	300	300	379	262	289	274	293	338	425	253	333	310	324	98	394	128	96	14	47
6420684	yidX	452	435	335	465	443	464	316	516	440	361	366	523	427	393	350	464	511	526	381	490	444	493	178	489	135	108	13	66
6421793	ygcW	1646	1670	1211	1799	1849	1775	1327	1960	1718	1690	1418	1797	1488	1589	1389	1868	1978	2145	1456	2031	2135	2144	710	2056	659	635	158	448
6416166	agaC	325	346	216	330	372	366	278	382	300	320	235	364	312	271	220	328	334	361	229	345	346	442	129	448	137	122	4	87
6419088	agaC	156	140	146	163	175	159	141	162	134	144	128	165	125	136	134	138	142	165	138	209	124	118	72	155	48	48	6	26
6422270	folK	1330	1283	975	1366	1287	1257	997	1343	955	1051	973	1087	875	940	930	1027	916	1024	777	1048	788	700	301	843	229	138	36	160
6417437	folK	0	0	0	0	0	0	0	0	0	0	0	0	0	0	0	0	0	0	0	0	0	0	0	0	0	0	0	0
6421165	yeeS	1084	1029	791	1086	1114	1086	810	1127	987	1015	877	1028	880	870	770	938	995	1160	758	1161	974	1004	387	980	290	253	46	234
6416710	hyfG	806	820	632	907	916	763	629	973	774	855	698	837	730	780	663	711	868	1081	711	968	880	804	363	756	244	178	50	99
6422346	hyfG	877	852	644	987	827	775	637	804	799	791	676	752	779	760	684	707	810	855	612	891	612	627	241	660	149	143	20	127
6417490	yjdC	194	253	202	268	251	239	176	297	190	224	205	219	318	215	183	241	217	242	178	213	203	251	95	223	74	71	12	66
6419973	yigI	415	421	339	469	474	474	308	469	425	399	371	435	366	444	391	409	450	537	354	495	424	573	171	473	148	166	18	104
6416556	ftsP	1952	1890	1456	2167	1867	1806	1513	2019	1786	1561	1545	1676	1657	1443	1318	1489	1559	1779	1208	1661	1239	1125	521	1294	353	237	128	201
6421211	ftsP	312	319	280	410	306	309	275	322	267	308	239	286	279	233	183	324	308	297	211	202	198	221	70	168	49	29	9	29
6416784	yhjG	682	640	477	612	673	603	551	690	569	649	520	568	533	483	501	610	564	629	446	609	519	469	215	588	166	185	23	117
6419229	aldB	1000	884	764	934	938	963	759	1046	975	827	735	927	806	845	767	838	906	944	667	983	990	888	325	864	294	198	53	141
6422673	caiE	2727	2484	2040	2847	2590	2608	1907	2780	2379	2615	1998	2514	2263	2202	1902	2316	2492	2677	1884	2680	2464	2636	1073	2415	872	598	110	482
6419626	caiE	1574	1525	1303	1858	1804	1496	1093	1610	1356	1488	1183	1409	1219	1297	1169	1239	1450	1683	1160	1679	1458	1460	645	1563	489	379	57	356
6417263	ptrA	505	472	363	468	492	516	362	566	440	467	363	433	416	407	426	430	441	524	391	586	463	565	197	454	134	92	35	82
6420795	ptrA	404	400	290	423	439	425	324	444	399	392	280	363	339	336	305	383	449	418	373	434	440	440	140	530	145	125	31	83
6421233	cspI	204	191	141	254	230	204	152	237	160	194	197	220	206	161	182	193	200	240	135	224	214	231	80	254	65	56	21	50
6416106	abgR	1431	1394	1132	1903	1560	1564	1037	1605	1429	1205	1128	1382	1204	1242	1149	1389	1334	1545	1130	1539	1488	1339	485	1223	431	282	50	232
6421000	iraD	842	863	643	946	703	746	498	858	700	681	592	764	687	666	541	703	870	869	635	949	957	1041	386	1040	337	283	87	212
6422596	yehK	1156	1231	842	1269	1229	1237	827	1312	1023	1036	889	1174	945	1012	828	1247	1174	1602	881	1344	1427	1402	447	1460	416	358	63	285
6419319	gldA	859	881	669	904	1025	1015	737	1013	825	1003	773	1056	911	863	822	921	1078	1162	738	1076	1160	1306	443	1251	393	319	53	242
6421516	tnaC	261	235	191	254	221	348	209	264	241	235	204	238	232	190	190	217	226	285	177	301	297	289	77	257	81	72	8	52
6423173	exuR	657	640	508	638	631	573	497	625	505	501	452	566	442	462	398	515	583	631	394	588	380	458	233	525	119	116	22	82
6420242	rsfS	220	274	137	335	233	224	202	243	231	188	172	245	169	146	117	161	297	285	278	326	201	181	46	188	80	38	12	32
6420100	dctA	312	307	176	307	297	280	213	266	257	245	223	264	226	270	235	252	274	296	205	314	344	260	109	350	104	65	4	33
6419030	acpT	1669	1734	1294	1946	1706	1746	1262	1840	1570	1497	1302	1605	1440	1383	1354	1456	1528	1783	1063	1750	1464	1492	579	1521	377	279	60	228
6415977	dppF	1161	1182	941	1383	1256	1217	902	1407	1223	1276	962	1147	1032	1115	969	1063	1293	1386	894	1189	1183	1130	418	1037	365	271	75	185
6419661	gadB	1042	984	741	1143	1099	955	672	1157	913	856	834	1020	973	774	774	911	1013	1354	849	1083	1172	1140	357	1193	371	300	79	191
6421897	gadB	824	920	659	914	935	897	704	977	861	953	739	864	725	731	726	906	842	997	666	939	921	832	251	906	254	208	29	216
6417506	mcbR	649	574	451	620	575	598	463	594	526	481	474	548	438	430	412	548	448	630	338	547	464	412	196	448	148	166	26	65
6417531	agaR	3053	3013	2415	3253	3061	3075	2289	3355	2492	2527	2161	2468	2007	2088	1879	2198	2379	2828	1884	2565	2531	2636	837	2500	765	723	165	480
6417138	agaR	1241	1311	964	1291	1156	1199	984	1346	995	1084	881	1056	917	963	846	1041	1125	1341	872	1200	1158	1170	358	1173	360	292	37	251
6417781	narP	457	445	350	561	470	513	319	571	418	371	331	434	370	396	358	435	452	477	311	541	446	452	156	433	112	113	20	130
6418668	gltL	1869	1939	1439	2080	2011	1894	1397	2090	1675	1652	1498	1706	1618	1527	1431	1708	1630	1890	1188	1948	1894	1720	648	1821	576	491	39	345
6414528	sdaA	468	454	327	466	462	491	347	511	406	462	317	463	389	413	378	433	437	576	363	461	423	378	137	391	145	97	12	91
6423325	phoP	613	618	493	673	492	564	399	624	483	516	344	463	343	335	354	424	188	263	213	249	96	89	67	128	2	7	9	5
6421304	phoP	942	912	791	993	911	812	578	1067	706	692	553	740	555	609	550	721	308	382	226	384	158	161	89	150	8	24	7	8
6406199	stfR	503	500	373	622	545	475	345	516	476	460	403	469	413	422	373	478	446	524	312	513	353	402	129	377	140	140	12	98
6421442	hemH	25	30	26	40	37	34	21	34	26	24	19	29	43	19	17	11	15	29	10	19	24	14	8	30	5	8	0	9
6420899	frwB	321	275	202	331	288	279	221	292	276	271	228	275	242	242	221	257	261	371	204	383	309	272	144	340	126	109	10	93
6422140	frwB	387	359	290	455	356	435	288	449	361	350	299	411	327	399	274	454	343	409	250	382	319	402	128	381	119	88	9	70
6415928	flhA	289	263	189	304	215	265	230	255	196	196	165	216	177	163	159	161	282	293	190	296	244	269	98	281	84	87	6	66
6406208	flhA	498	547	372	492	535	511	401	648	505	489	412	512	390	439	416	498	590	688	449	684	603	620	229	568	196	161	37	131
6416756	eutR	321	291	274	406	335	337	249	356	356	306	292	308	266	331	245	299	325	346	221	353	301	264	104	291	84	53	10	76
6421367	dicA	0	0	3	0	0	0	1	0	0	0	2	0	0	0	0	0	0	0	0	0	0	0	0	0	0	0	0	0
6415353	sapF	196	206	126	204	152	176	112	174	76	121	96	89	90	77	60	81	355	348	332	387	555	641	119	545	228	362	5	283
6422626	sapF	283	323	220	346	249	224	198	263	216	208	222	234	212	216	177	189	502	616	514	640	765	711	185	735	423	371	24	359
6419123	efeB	417	474	332	504	472	500	352	595	430	411	333	484	345	461	361	448	464	515	279	436	454	397	140	469	132	108	27	113
6416407	efeB	299	319	232	313	307	375	239	362	412	311	250	316	308	310	247	302	330	433	292	328	366	395	144	379	137	92	9	75
6417450	yobF	299	318	247	365	326	298	243	308	279	218	229	275	258	206	224	303	197	232	123	242	158	116	105	227	43	26	35	28
6419581	yobF	195	194	172	185	177	204	170	280	153	191	177	194	156	188	146	194	177	228	160	243	243	258	65	258	66	67	14	39
6419041	gudD	3585	3437	2731	3807	3808	3686	2639	3975	3247	3165	2735	3489	2918	2790	2724	3297	2971	3618	2372	3363	3132	3133	1181	2997	892	836	158	564
6422665	ydfG	690	771	560	845	684	863	549	809	637	718	665	753	546	658	522	619	769	840	638	850	835	845	280	658	214	174	23	121
6419012	grcA	462	407	291	460	438	485	295	557	396	433	376	412	310	355	327	446	434	504	315	451	356	395	130	300	101	78	21	58
6420520	dadA	2933	2924	2232	3163	2882	2956	2375	3273	2962	2748	2444	2917	2709	2832	2634	2669	2974	3428	2032	3263	2606	2281	883	2321	659	401	83	318
6417760	dadA	2390	2395	1883	2694	2446	2449	1836	2533	2019	1998	1557	2060	2073	1825	1613	1872	1930	2154	1309	2128	1404	1342	679	1629	330	250	122	241
6418457	oxyR	974	983	848	1203	957	990	783	1125	883	982	826	949	750	773	739	783	841	914	618	951	670	767	366	852	208	174	47	195
6417588	oxyR	703	696	587	715	649	659	625	899	557	517	527	711	454	481	521	544	675	735	539	711	558	654	335	720	188	279	38	197
6421610	yiiS	242	211	185	235	311	236	161	324	206	228	206	249	205	225	201	279	242	318	151	243	340	392	117	369	89	124	27	70
6415489	yfbM	884	867	724	1106	701	638	513	735	355	345	234	361	240	216	213	279	317	393	179	404	149	184	123	179	39	88	30	34
6420970	parC	0	0	0	1	0	0	2	0	0	0	0	0	0	0	0	0	0	0	0	1	0	1	0	0	0	0	0	0
6422066	parC	3	9	0	6	8	2	4	2	1	0	0	0	0	3	0	0	0	3	0	3	5	0	0	0	1	4	0	0
6417480	glcA	768	645	625	741	755	721	509	852	723	656	523	676	618	609	555	629	615	711	467	724	773	711	226	714	194	284	45	120
6420850	rpiA	249	216	211	306	203	215	160	263	140	159	119	178	120	160	133	132	199	208	240	312	285	589	230	552	237	616	64	569
6419976	rpiA	38	43	49	65	21	14	17	16	9	9	12	12	5	8	3	6	54	61	74	60	146	210	147	223	134	295	17	320
6421295	fadE	301	268	261	331	246	244	195	277	210	212	220	233	201	200	215	207	225	201	137	249	219	203	127	186	57	58	8	24
6423316	fadE	271	243	194	275	266	217	202	358	212	220	169	261	207	212	161	166	236	238	138	321	279	179	84	194	104	61	6	48
6414654	rlmD	35	32	26	38	28	41	26	31	36	23	15	36	33	21	22	39	49	29	36	30	29	40	2	43	10	2	0	2
6423213	rlmD	330	272	248	327	335	267	177	304	309	262	224	286	208	233	252	307	306	322	242	310	252	244	107	223	93	46	14	28
6417045	ydiZ	445	438	364	501	397	435	302	462	421	337	324	492	298	313	310	420	443	451	292	427	344	361	155	561	100	86	15	62
6420932	mppA	383	387	288	412	464	381	338	525	295	337	232	326	275	291	263	310	480	488	341	516	243	214	165	188	57	90	15	9
6420714	htpG	480	461	352	518	456	474	342	583	412	426	340	445	305	447	314	392	412	560	355	497	549	528	202	460	144	120	17	96
6422711	htpG	593	544	417	586	541	612	451	607	468	512	425	561	409	468	421	529	561	535	439	596	595	494	199	475	220	115	25	101
6416566	betA	1018	901	682	988	976	965	713	1128	760	761	662	884	728	723	697	774	863	905	637	916	864	878	338	906	305	229	57	219
6420072	gudP	1567	1530	1157	1857	1607	1487	1143	1651	1338	1443	1370	1508	1279	1348	1177	1452	1490	1658	1086	1635	1402	1338	569	1394	327	277	66	264
6415924	mqsR	527	485	394	544	599	571	376	574	477	462	388	492	408	401	473	449	478	638	393	565	460	541	216	487	158	157	8	63
6416899	blr	343	343	301	408	399	418	298	375	328	333	294	415	262	288	275	309	386	406	293	363	391	352	113	358	154	85	14	68
6419042	fliQ	1948	1851	1453	2040	1911	1859	1412	2279	1817	1771	1571	2053	1674	1757	1559	1923	1883	2359	1501	2092	2363	2294	803	2352	671	538	98	453
6418964	ybdO	290	328	229	319	315	380	270	300	264	289	224	280	223	220	224	285	374	325	256	370	339	359	107	281	103	91	12	64
6416968	galR	517	560	399	580	623	530	428	616	548	450	482	542	543	494	468	483	650	676	532	644	716	698	186	592	234	198	26	104
6420058	galR	670	645	517	737	720	695	488	804	500	525	427	583	550	463	465	536	598	849	508	785	706	512	198	608	213	90	25	74
6416996	lolE	72	69	67	89	51	60	33	81	66	49	40	66	63	50	30	33	65	65	42	61	74	65	21	34	28	22	4	6
6419756	ynbA	749	676	582	834	650	769	525	796	681	619	538	661	607	548	505	627	713	797	528	649	751	679	261	624	217	185	29	116
6421836	ynbA	667	678	521	815	696	651	473	772	564	562	490	597	510	521	487	641	610	676	400	659	589	619	175	624	152	159	18	125
6421912	rhtA	325	338	235	356	333	350	249	353	302	293	220	321	293	237	250	320	304	362	278	385	456	278	104	368	114	79	13	69
6419714	slmA	1106	1199	908	1224	1142	1112	853	1268	1080	1044	946	1221	950	997	1002	1133	1222	1248	849	1366	1069	1061	607	1159	271	241	51	162
6419415	yajL	803	847	615	878	762	894	574	907	696	705	640	816	693	724	613	667	741	855	570	836	776	737	339	718	238	188	22	226
6422583	yajL	1036	1038	796	1164	1027	988	923	1181	984	856	786	907	837	828	828	921	1023	1128	719	1085	949	942	421	947	278	303	57	196
6422478	citD	1895	1963	1376	2085	1904	2040	1393	2164	1796	1580	1485	1956	1698	1621	1430	1836	1776	1826	1148	1976	1619	1634	521	1431	449	329	62	211
6419103	citD	1033	908	802	1136	945	960	687	1065	870	842	730	956	835	838	718	856	779	943	567	788	717	783	254	666	252	225	31	156
6422128	oppC	6	21	11	20	17	17	11	5	14	9	7	8	17	10	15	5	9	11	12	8	10	8	3	0	0	0	2	0
6418176	ackA	34	54	23	39	10	5	4	31	4	13	5	9	1	5	3	7	10	17	17	20	34	35	41	42	9	21	9	18
6423226	ackA	27	27	20	37	2	12	4	15	3	5	6	7	2	1	2	0	16	13	15	12	16	23	5	28	11	17	3	11
6416211	diaA	655	729	491	749	657	732	490	717	477	487	336	477	396	346	271	428	935	886	788	901	796	860	49	883	313	292	8	322
6420379	cas2	821	838	620	773	763	806	698	841	812	763	660	826	699	717	585	711	704	905	607	820	742	719	336	769	194	169	47	124
6417221	yggN	896	985	730	930	840	988	752	948	908	845	693	884	698	761	731	745	817	987	650	1097	742	736	322	759	194	170	42	75
6419536	yggN	998	871	867	1048	979	943	808	994	1024	1079	812	909	754	899	821	866	969	1147	776	1061	947	865	373	713	263	137	42	132
6422125	fpr	581	631	416	618	587	546	420	706	590	606	512	651	643	519	490	519	630	678	525	643	495	672	180	619	173	147	33	88
6419502	fpr	1836	1889	1398	2165	1996	1833	1472	2049	1700	1749	1410	1835	1603	1705	1495	1640	1654	1779	1209	1901	1679	1543	575	1739	492	363	70	290
6418647	yrhD	769	732	550	724	775	857	571	806	714	656	596	749	670	764	633	759	760	877	636	843	1022	1389	329	960	255	6183	56	216
6415812	udp	734	757	526	827	685	668	503	717	614	589	498	621	562	498	512	616	656	819	463	706	723	564	282	605	231	190	37	135
6418458	manZ	308	321	280	340	326	330	248	361	295	258	203	307	285	232	253	238	259	326	219	272	372	296	75	307	80	68	21	31
6418236	tdcR	283	303	198	321	308	336	259	316	347	298	241	290	271	287	299	294	362	477	359	414	478	607	118	497	150	168	28	134
6423126	tdcR	712	694	479	726	746	739	488	755	641	731	545	600	545	637	516	690	658	585	421	810	700	504	190	599	253	174	16	152
6418101	fliC	141	120	100	137	158	137	104	155	114	148	123	140	86	102	138	147	116	128	106	127	118	103	43	88	39	28	4	23
6416422	ydfX	701	649	521	725	704	751	497	747	559	643	517	618	517	585	478	585	732	772	549	708	830	720	302	671	234	148	39	237
6419138	ydfX	624	633	517	679	683	689	484	688	574	608	503	669	526	586	475	608	536	678	449	691	566	517	195	639	163	128	35	115
6417812	deoC	2148	2238	1610	2366	1968	2119	1549	2181	1885	1833	1512	1852	1666	1639	1581	1684	1705	1950	1249	2019	1464	1551	671	1543	425	421	148	275
6420571	deoC	17	23	14	22	17	18	12	20	16	18	20	15	19	14	10	19	7	10	6	11	12	35	6	16	6	2	0	6
6418082	kduD	465	444	282	412	406	427	328	444	410	407	330	383	353	338	273	365	476	416	280	447	430	446	183	396	114	120	15	67
6417848	ydcK	73	51	49	58	53	61	50	58	50	56	29	41	43	47	43	53	34	82	24	56	60	47	15	31	11	17	1	4
6416729	ycbU	171	181	140	189	182	210	153	206	193	188	146	197	145	140	175	199	184	217	115	188	202	207	61	159	73	57	7	36
6420136	yecN	88	92	66	115	64	95	70	180	86	92	70	87	80	87	76	79	63	83	59	103	47	46	16	91	22	12	12	2
6416265	yecN	60	71	37	70	68	61	32	59	47	61	43	52	62	41	46	42	80	49	50	54	80	65	23	54	34	11	2	3
6416093	hscA	27	31	12	41	10	9	19	9	9	3	2	6	6	8	8	0	6	11	11	25	4	10	2	13	0	1	1	0
6415425	hscA	670	754	510	816	744	746	564	689	753	778	573	688	625	673	626	637	1151	1085	778	1140	1322	1361	327	1333	434	302	48	229
6421545	fumA	252	316	209	301	275	295	213	304	246	283	226	271	253	246	202	246	256	306	254	311	340	358	85	270	112	82	12	63
6418293	iscX	1142	1075	864	1161	1151	1188	850	1298	975	967	930	1094	931	944	819	941	957	1124	673	1056	942	905	323	994	228	244	46	151
6422550	birA	1	1	3	9	2	3	2	6	2	6	0	0	2	8	0	4	0	0	2	5	2	0	2	4	0	0	0	0
6415615	fliF	81	91	45	69	101	131	63	109	80	87	79	98	48	83	71	131	152	122	96	97	155	120	52	198	63	48	4	49
6416381	ansB	54	48	36	47	57	69	39	83	82	74	50	67	53	72	80	63	90	93	49	62	108	128	27	77	34	18	2	11
6415872	ybbY	53	41	31	33	81	34	43	64	49	37	26	55	44	31	39	43	71	53	30	54	106	42	12	46	17	9	1	14
6418663	yjbG	1612	1542	1188	1778	1622	1569	1306	1635	1451	1480	1287	1506	1329	1373	1133	1432	1755	1751	1252	1758	1522	1539	578	1559	443	388	87	358
6421790	yjbG	735	636	530	723	771	691	533	824	690	652	539	698	577	546	586	624	782	841	605	767	784	636	285	663	284	218	40	159
6422532	sutR	621	629	470	677	669	667	456	714	634	639	487	651	484	527	474	664	808	745	499	810	728	711	271	592	231	174	38	169
6419720	ybdF	291	311	235	361	272	284	219	336	254	258	207	278	247	284	200	204	290	264	181	288	212	270	76	312	81	49	11	52
6422057	ydfN	982	1000	805	1136	1001	960	790	1095	948	957	791	958	996	869	857	962	1052	1196	831	1139	1286	1222	368	1237	447	278	49	196
6421073	ydfN	262	262	218	298	280	300	206	324	254	272	217	214	271	235	194	273	278	353	184	268	261	308	83	271	90	46	19	37
6414421	yhdY	1449	1420	1093	1533	1340	1354	1095	1483	1285	1375	1135	1389	1173	1148	1049	1215	1384	1535	986	1501	1318	1156	410	1129	320	261	49	217
6422433	yhdY	943	887	652	892	947	863	732	1064	869	842	636	833	733	716	666	716	993	1049	703	987	783	731	300	865	228	139	55	122
6415463	ybiR	115	128	87	120	91	112	109	174	125	80	114	175	105	97	81	131	162	136	80	169	154	166	45	139	51	44	0	15
6406225	rsxC	256	280	174	249	269	323	141	295	227	230	169	263	200	134	138	165	450	485	394	477	1213	1621	394	1677	878	1609	56	1054
6416649	yjbD	966	938	745	1078	1069	940	744	1072	972	906	690	944	837	723	797	849	972	1103	740	1027	1007	1046	362	864	294	239	37	176
6421045	yjbD	517	506	375	635	554	618	381	618	455	448	394	472	438	449	406	505	598	606	381	558	596	611	174	603	196	99	16	92
6418323	relB	0	2	1	3	0	0	0	0	0	1	0	0	0	0	0	0	0	0	1	0	0	0	0	0	0	0	0	0
6421797	yfdM	263	247	175	273	228	284	177	286	267	263	170	218	185	213	173	213	193	226	128	285	237	197	63	219	85	40	7	40
6418304	yqiI	21	25	16	20	16	19	9	16	23	12	8	20	26	8	18	23	19	9	6	18	17	28	5	14	9	5	0	2
6416743	ydgU	137	157	115	130	157	211	87	151	121	158	120	155	108	128	96	113	176	150	128	165	208	230	93	164	71	30	4	20
6415450	lysS	111	94	47	112	69	53	47	42	38	38	29	62	40	27	27	26	26	43	15	19	25	23	21	28	17	26	0	3
6420113	ygfM	4085	3906	3013	4362	3942	4161	3024	4736	4053	3676	3062	3939	3457	3473	2965	3681	2957	3377	1942	3458	3187	3134	1007	3091	927	798	169	640
6419356	yehI	882	738	602	849	817	722	584	867	759	707	599	682	602	657	640	741	851	887	641	862	875	801	239	807	261	160	39	123
6415657	fliD	769	737	610	860	756	844	545	946	665	698	610	752	627	675	568	759	683	818	607	723	845	816	210	799	243	196	86	192
6416002	fryA	625	598	497	694	659	700	544	729	672	608	555	649	564	577	492	619	672	711	479	736	726	692	239	591	222	177	41	122
6420906	ybjT	1001	951	785	1172	920	1026	725	1071	913	817	738	941	771	794	713	760	931	1008	709	1049	1473	853	263	890	5657	259	28	155
6418095	pdeC	49	64	46	74	74	81	50	57	39	57	52	68	38	51	55	48	45	87	73	45	34	73	10	61	14	29	0	11
6417377	yfjX	846	876	612	868	804	844	525	916	726	784	529	836	686	724	597	706	734	690	427	748	620	534	271	660	219	130	26	127
6416940	yfjX	68	94	67	107	85	119	74	101	90	81	82	86	107	130	128	112	182	164	111	148	174	131	52	211	34	40	8	34
6419655	pyrH	429	443	304	473	399	344	272	467	297	246	220	299	278	207	197	320	246	296	188	326	267	216	66	301	96	75	15	49
6419302	ygeG	1061	1093	878	1123	1079	1086	743	1211	997	989	839	1019	900	938	813	1069	829	939	607	827	965	889	314	783	307	308	40	161
6421554	xapR	100	114	60	120	119	115	78	151	96	91	106	82	78	78	79	115	107	125	85	104	107	94	36	88	38	26	8	10
6421785	ytfH	494	547	429	601	701	556	366	642	451	456	382	445	422	418	406	498	460	522	337	493	490	594	229	529	190	122	44	81
6418850	ddpD	581	582	461	698	595	630	470	677	517	474	498	581	489	462	487	532	624	728	510	680	627	546	265	817	188	149	34	119
6416345	ddpD	442	456	347	480	413	469	324	510	364	389	368	447	333	352	300	377	414	464	282	418	376	373	116	379	156	70	37	68
6417183	ybhC	208	215	180	253	193	174	143	245	167	197	137	164	127	144	121	133	153	148	98	153	178	107	61	173	40	33	10	16
6417424	rcnR	166	177	111	190	222	142	124	167	155	137	142	150	106	112	114	122	160	179	94	290	170	132	41	147	42	47	1	46
6416862	diaA	15	17	12	15	6	15	10	15	9	7	14	12	11	2	11	2	18	16	15	14	36	18	1	21	9	2	0	5
6416243	gfcE	680	609	405	707	669	651	455	731	570	585	425	615	424	489	379	528	469	601	318	540	508	459	154	563	162	102	17	96
6422420	kptA	20	18	12	16	20	9	22	19	23	17	22	18	20	9	26	20	23	14	18	19	11	35	16	12	2	2	0	1
6416306	yniD	885	903	659	924	750	834	548	876	759	771	668	832	683	667	725	828	881	1049	674	1079	1023	900	303	876	324	196	37	238
6421395	yjbL	849	761	644	797	863	924	576	1051	708	750	684	774	690	707	624	806	834	895	697	855	1019	1020	393	983	379	339	54	292
6417106	mmuM	2286	2343	1773	2469	2386	2468	1716	2480	2232	2222	1823	2225	2217	2000	1791	2207	2399	2605	1921	2740	2760	2471	988	2562	862	660	134	850
6421445	mmuM	1375	1396	950	1480	1370	1447	1046	1523	1361	1278	1111	1272	1245	1222	1100	1306	1207	1387	897	1349	1573	1452	440	1648	454	478	63	304
6417315	phoU	6	19	17	26	6	5	5	11	8	10	6	5	15	10	3	5	9	12	15	6	2	12	1	11	0	5	0	0
6415784	paoC	898	916	635	976	938	864	668	976	778	830	682	829	784	697	613	722	830	935	674	839	759	778	261	719	209	144	35	154
6419325	msrP	822	746	599	885	809	878	588	937	671	811	619	765	694	643	558	723	643	771	634	737	734	729	192	716	274	199	30	142
6419911	msrP	718	661	485	615	604	633	484	670	564	593	461	595	501	482	477	529	516	595	357	528	517	471	120	413	167	97	12	59
6418098	ychA	325	308	230	392	291	297	187	325	305	252	213	332	180	248	232	248	260	304	250	321	273	280	107	316	84	83	14	49
6418841	ycaP	37	44	23	42	27	23	22	38	22	24	27	23	41	23	27	31	41	36	22	72	17	33	14	51	9	16	0	4
6416336	ycaP	65	62	55	46	65	66	57	103	59	55	48	50	40	73	56	55	73	70	46	54	83	101	23	67	38	9	0	11
6421822	ydfO	125	117	119	136	106	133	87	115	102	119	92	79	68	74	79	140	92	131	81	121	144	129	26	68	42	29	2	14
6415614	ydfO	1	7	3	4	2	6	1	4	9	6	4	4	3	1	3	6	10	10	2	4	10	6	6	3	11	1	1	0
6416366	lpxM	151	138	88	165	96	127	84	105	95	81	70	99	69	84	86	71	158	183	106	242	88	87	67	166	44	30	15	14
6419865	fumE	409	336	304	436	396	424	280	432	398	361	288	400	336	303	334	398	309	365	225	436	358	325	88	348	94	84	3	69
6418520	ascF	3991	3804	2866	4364	3678	4006	2730	3986	3549	3586	2930	3739	3172	3218	2844	3298	3438	3871	2602	4050	3408	3172	1284	3327	847	710	162	581
6415878	yfjU	461	517	425	464	456	509	404	492	480	430	434	500	433	408	377	475	428	472	281	368	377	367	220	367	95	62	54	65
6422733	yfjU	102	82	60	95	78	91	73	112	100	50	78	100	134	71	83	89	81	101	67	90	133	108	39	79	57	30	4	14
6419494	rusA	553	522	411	607	513	548	405	628	449	458	403	519	518	474	508	425	644	602	392	580	611	619	210	589	148	168	53	104
6417256	garK	25	18	22	20	15	23	15	20	16	16	19	12	16	22	11	11	23	26	25	14	19	18	5	6	4	2	0	1
6418121	ihfA	269	276	192	374	410	332	258	343	109	99	62	75	82	78	57	68	90	64	35	71	31	11	10	28	0	3	0	2
6420204	ihfA	266	259	197	367	401	470	388	412	108	175	72	145	67	93	57	52	76	89	91	139	26	16	6	12	0	1	2	1
6419580	epmA	97	110	62	128	87	90	92	90	51	55	34	75	17	21	22	21	54	102	136	167	91	100	66	123	41	99	10	61
6417449	epmA	133	185	117	173	157	123	152	157	70	77	40	92	29	37	27	33	102	129	88	207	144	171	64	177	66	57	4	62
6416234	yghG	165	135	109	197	184	174	124	189	143	158	116	185	150	131	155	164	171	198	137	174	211	168	59	193	41	33	13	30
6423146	yghG	185	207	147	187	182	245	123	202	193	146	146	188	158	153	128	194	160	217	124	218	182	197	62	174	77	26	17	48
6421812	yoaG	45	54	36	34	55	58	47	80	51	59	48	55	39	45	29	50	49	80	33	78	69	116	9	47	13	5	1	1
6415604	yoaG	464	383	371	474	509	475	389	510	422	452	322	412	361	414	341	410	448	549	373	492	396	370	148	407	103	73	16	76
6416212	truD	2357	2480	1873	2542	2285	2197	1626	2722	2098	2013	1774	2252	1873	1716	1778	2010	1844	2234	1343	2111	1469	1367	535	1383	346	277	64	167
6419016	speD	597	595	424	639	592	630	428	578	493	576	468	629	413	514	429	529	728	821	496	753	765	669	185	769	232	176	41	148
6415374	speD	215	164	132	217	188	205	156	235	166	172	158	183	218	173	157	192	226	219	178	318	264	197	69	189	85	76	13	76
6415619	paaJ	2241	2224	1680	2627	2513	2619	2050	2728	2105	1952	1830	2059	2164	1967	1779	2053	2117	2221	1608	2261	1073	1188	622	973	253	106	148	98
6420883	yahI	902	844	673	1002	947	858	663	925	832	801	657	839	774	756	616	792	886	907	586	931	811	875	280	800	234	219	33	149
6422637	dgkA	190	193	153	252	186	178	110	145	105	100	107	127	70	95	89	98	200	310	180	242	344	383	88	242	120	226	11	79
6419298	mepM	765	716	642	843	657	816	512	778	689	611	474	597	573	580	504	595	670	851	435	724	483	518	147	477	177	132	14	68
6417700	mepM	404	379	321	436	330	386	236	377	344	334	240	291	307	314	227	296	401	412	287	424	366	382	82	361	129	107	9	101
6417717	rplN	1149	1117	900	1155	1087	1218	720	1140	962	871	803	881	816	784	761	802	680	877	520	857	658	579	274	621	174	184	16	120
6419430	rplN	102	109	78	96	86	103	79	118	82	80	98	83	81	80	70	74	85	106	55	92	81	82	26	78	31	24	5	8
6421887	ccmC	1274	1193	981	1360	1164	1281	848	1447	1153	1204	841	1223	971	1038	915	1127	1090	1270	829	1254	1136	1073	435	941	373	272	52	164
6423198	ccmC	1285	1260	994	1298	1293	1275	861	1456	1166	1124	934	1199	1111	1023	862	1026	1039	1260	885	1179	914	886	329	831	236	209	87	122
6420636	cdaR	575	516	428	561	567	613	457	634	523	495	449	508	495	457	480	523	533	671	457	685	647	701	273	680	208	205	34	168
6423148	ydgI	857	818	616	917	934	904	718	932	784	747	531	748	507	677	496	691	946	1143	633	919	716	761	482	660	187	85	26	138
6416237	ydgI	970	1003	718	965	1107	1034	777	1232	928	860	726	792	892	735	635	747	1199	1421	949	1280	844	1029	388	957	263	162	47	226
6421126	pyrC	129	145	127	192	135	148	106	225	148	139	149	153	112	110	108	149	135	111	101	134	114	146	44	147	32	32	11	12
6414657	folX	304	278	241	320	296	357	212	348	341	324	235	375	215	261	212	350	315	306	239	323	419	413	124	363	140	102	21	84
6417488	ycjW	140	137	96	126	118	191	115	168	103	73	79	94	71	112	75	82	166	167	157	156	115	136	46	74	31	18	4	46
6416947	putA	739	779	543	825	637	731	517	818	604	626	579	717	576	622	548	598	633	745	467	828	620	684	197	632	200	124	28	64
6417332	putA	1285	1170	883	1321	1177	1154	828	1284	1056	988	904	1054	964	953	916	1011	871	1144	660	1060	845	939	366	907	255	252	35	148
6422624	sgcR	82	82	69	85	56	76	46	90	59	72	47	58	54	89	53	99	86	82	49	70	70	42	36	80	23	32	15	6
6416389	sgcR	111	97	71	139	81	112	67	126	101	96	84	65	117	96	69	91	132	121	92	105	118	98	45	151	26	48	2	24
6414606	ycjQ	764	667	509	866	689	761	518	787	685	702	583	674	645	609	563	717	828	861	583	897	839	931	238	770	277	199	30	133
6416936	ycjQ	8	3	11	10	15	5	7	7	8	9	12	9	5	12	5	5	6	8	6	11	4	25	3	1	1	0	1	0
6419882	metC	2734	2793	2028	2874	2832	2891	2043	2894	2745	2562	2446	2872	2278	2426	2209	2720	2767	3058	2023	2824	2566	2495	1207	2610	731	661	163	2164
6416737	feaB	419	414	271	433	360	403	302	537	346	399	329	426	356	316	340	376	330	413	293	430	282	364	138	316	91	80	15	58
6416630	ydeN	74	82	34	64	38	69	43	49	65	57	48	68	59	43	37	60	66	49	31	43	52	82	11	60	11	32	11	14
6421414	cueR	118	107	89	139	126	103	95	120	97	82	94	132	104	119	99	113	105	98	81	146	88	66	44	120	28	31	7	16
6420050	fhuF	696	818	560	803	797	797	551	870	649	737	590	781	614	676	640	684	881	961	644	1024	769	866	343	892	270	257	51	200
6420354	rraA	479	569	372	517	539	425	319	512	389	456	350	372	368	324	308	394	429	623	270	520	455	484	127	445	88	101	18	82
6417075	yeiB	332	327	253	329	346	300	250	460	287	318	253	321	300	291	267	302	292	408	259	353	354	302	148	275	125	68	10	56
6420193	wcaF	554	481	383	560	543	467	380	596	532	494	450	508	431	430	386	473	505	544	327	490	426	467	179	466	154	128	36	76
6423254	epmC	182	209	163	230	220	205	153	187	143	205	183	194	136	125	157	162	216	214	119	210	239	231	86	178	58	43	0	29
6415607	pyrI	105	103	96	106	152	121	68	116	73	92	75	119	88	105	97	87	97	117	65	101	100	123	30	89	60	28	8	12
6421815	pyrI	695	640	576	837	756	875	536	795	634	662	507	737	555	640	464	658	711	781	540	798	647	796	249	766	197	193	53	138
6420739	dfp	1	1	1	3	1	0	1	0	0	0	0	1	0	0	0	0	0	0	0	1	0	0	0	0	0	0	0	0
6415849	dfp	4	0	1	0	1	0	0	0	0	0	0	0	0	0	0	0	0	0	0	2	0	0	0	0	0	0	0	0
6419284	sdaA	445	410	334	482	405	454	289	453	350	417	327	363	312	339	294	346	382	454	265	342	244	336	147	262	87	78	18	37
6423229	cpxR	229	218	184	211	207	253	167	281	178	243	168	232	169	178	186	258	294	266	189	258	230	231	40	240	52	47	6	43
6418179	cpxR	201	145	160	173	229	196	124	192	191	150	125	194	259	127	127	155	233	198	162	236	151	119	26	204	53	24	14	20
6421049	yphG	72	105	59	85	77	60	53	77	73	70	70	98	67	48	46	92	113	108	75	112	76	107	69	96	44	22	2	29
6416653	yphG	73	61	58	68	68	104	48	70	59	67	40	61	48	78	57	47	49	66	39	83	58	79	24	49	12	12	1	14
6417341	ybgC	3	5	4	4	5	7	3	8	3	2	3	5	1	3	7	1	8	2	4	4	5	3	2	1	0	0	0	1
6417882	hokA	207	156	146	217	210	236	146	247	132	195	169	194	144	128	158	173	197	220	127	211	250	197	51	211	101	33	8	18
6423389	hokA	327	364	239	400	393	385	241	439	314	334	298	326	234	263	214	372	338	386	255	491	359	354	103	383	102	90	7	75
6416378	panD	906	884	652	1025	910	856	631	1008	855	800	722	877	813	795	647	855	943	1076	666	942	1094	1008	453	1078	313	296	76	222
6415394	lptE	227	204	149	249	203	222	167	235	249	211	179	226	198	221	200	193	256	254	143	246	229	254	74	244	81	38	14	25
6422080	ybeT	84	88	77	99	90	87	90	92	99	57	73	113	92	88	71	84	117	103	60	111	121	114	27	99	45	48	0	25
6406070	ybeT	544	595	454	664	558	608	426	651	555	530	464	555	417	455	489	631	539	655	370	596	599	540	226	561	191	156	24	134
6418836	yegW	173	176	123	181	204	193	154	171	181	199	155	202	153	171	145	161	168	254	133	197	234	193	84	271	57	54	17	56
6416331	yegW	61	42	37	75	47	45	23	60	36	61	29	32	53	63	44	41	55	57	38	73	44	75	32	59	17	12	1	9
6417782	xthA	2681	2671	1967	2945	2516	2522	1885	2840	2077	2290	1946	2418	2071	2237	1760	2346	2134	2364	1665	2378	1931	1795	675	1966	606	472	112	411
6416647	yjhQ	208	247	180	243	174	252	148	224	202	222	147	228	169	208	171	205	168	262	124	210	177	215	71	168	54	83	18	22
6420008	gudX	598	528	452	600	554	559	438	624	532	602	467	564	473	451	387	516	553	575	448	508	574	543	173	560	177	104	34	91
6417498	dam	91	114	77	102	92	81	81	104	118	134	100	117	99	118	73	95	275	281	182	260	86	99	26	122	19	12	0	11
6420734	ydcH	3881	3682	2750	3991	3914	4094	2851	4128	3389	3439	3001	3795	3034	3282	2989	3610	3577	4165	2619	3848	3430	3579	1225	3485	1879	991	170	618
6417600	pgsA	0	3	4	1	3	3	1	3	0	0	2	1	0	5	0	5	1	1	3	1	1	8	1	0	4	0	0	1
6421899	ybhM	141	130	87	156	170	146	101	161	143	117	83	164	99	121	93	107	101	114	56	101	115	115	38	162	32	31	4	26
6418221	gatY	7	6	14	10	7	5	6	6	11	4	7	4	17	11	5	10	8	3	0	8	8	10	0	22	3	1	0	0
6417196	flgC	403	364	269	476	400	372	296	469	290	315	288	347	307	293	255	350	326	415	270	367	297	305	89	336	76	66	5	35
6417867	flgC	624	586	452	729	628	657	425	667	475	495	419	528	544	449	436	561	525	654	350	705	510	512	185	460	156	100	49	113
6417834	tatD	141	124	106	179	151	129	105	150	117	140	109	118	110	123	94	114	133	158	61	148	153	120	55	105	32	39	14	12
6414599	tatB	621	650	377	709	408	386	365	445	285	187	146	188	119	87	85	106	496	620	432	706	182	176	51	161	25	7	2	5
6418625	narI	0	0	0	0	0	0	0	0	0	0	0	0	0	0	0	0	0	0	0	0	0	0	0	0	0	0	0	0
6416824	narI	502	534	391	550	529	498	340	513	456	530	394	487	455	411	425	408	516	476	317	508	457	479	138	451	119	136	19	81
6418092	yebQ	0	0	0	0	0	0	0	0	0	0	0	0	0	0	0	0	0	0	0	0	0	0	0	0	0	0	0	0
6417670	ycdX	306	311	275	344	344	310	274	409	236	263	242	235	217	208	264	286	236	269	201	260	187	248	120	265	57	50	18	35
6421432	cynX	2546	2508	1980	2852	2677	2692	1870	2937	2681	2523	2071	2559	2182	2406	2066	2395	2449	2701	1885	2693	2392	2561	922	2515	770	592	143	419
6418976	cynX	2375	2380	1774	2510	2546	2566	1925	2726	2306	2389	1810	2346	2216	2170	1898	2192	2330	2568	1649	2765	2142	2129	847	2096	665	512	104	401
6416100	ves	201	170	153	202	213	214	144	251	166	185	163	213	153	113	149	197	138	193	128	162	195	154	64	200	56	64	8	38
6418629	hxpB	253	255	181	197	261	244	201	221	240	226	230	226	190	167	166	195	186	247	177	195	264	229	71	172	85	57	5	65
6419130	yqaB	46	42	46	58	57	49	49	54	54	69	34	61	51	66	47	56	47	51	27	85	16	44	17	43	6	3	0	12
6416414	yqaB	24	22	14	30	29	30	20	21	25	16	23	42	14	15	14	27	34	32	15	27	22	21	2	17	16	6	3	5
6417474	cof	751	697	559	754	634	747	531	738	742	768	553	780	689	681	604	754	318	374	209	400	199	215	118	202	27	19	6	10
6421866	ylcG	331	295	235	350	305	294	239	348	335	283	228	288	218	279	268	283	326	385	284	344	330	355	106	350	188	87	15	81
6423345	dnaC	0	3	0	0	3	2	0	0	0	0	0	0	4	1	0	0	1	1	2	0	0	1	0	1	0	0	0	0
6422268	yedF	613	585	438	665	610	637	487	691	685	622	495	575	548	470	481	506	555	614	473	602	631	498	221	580	157	182	46	136
6417435	yedF	824	777	619	924	798	851	555	885	674	758	630	748	658	647	601	746	619	751	460	779	662	554	231	651	223	162	26	127
6416901	ytiC	141	127	90	144	130	128	97	134	87	92	88	95	88	102	93	136	195	64	70	78	84	101	30	87	21	27	0	32
6421638	garP	119	66	65	115	98	82	70	117	96	122	62	108	56	77	60	90	75	70	67	71	101	106	51	95	28	22	0	20
6421752	yebB	241	162	129	229	231	172	132	198	169	184	137	156	137	122	138	138	187	133	109	146	169	133	56	227	74	53	18	34
6415696	yciO	506	521	478	569	609	558	422	744	411	379	381	475	371	341	296	456	534	473	280	442	295	361	130	317	98	85	20	49
6406214	yidG	553	497	340	538	578	556	432	514	451	514	395	427	427	429	423	479	393	519	297	473	536	423	269	448	159	89	29	107
6417526	dxs	1	4	1	0	2	0	1	0	0	0	0	0	0	0	1	0	1	0	0	0	0	1	0	0	0	0	0	0
6419916	ymjA	122	86	72	116	104	95	56	121	95	92	68	92	83	69	57	81	113	121	83	119	76	54	28	88	23	15	1	31
6416272	nagK	601	540	486	664	591	589	440	644	540	537	419	579	472	469	473	559	572	585	408	583	597	644	205	474	193	138	29	87
6422716	cysE	353	284	214	323	298	279	217	292	165	200	151	197	180	154	137	136	275	321	157	317	272	255	142	235	72	62	9	100
6418602	kup	1195	1169	890	1286	1210	1431	853	1346	1045	1224	907	1095	975	1115	915	1129	1085	1174	887	1211	1242	1052	409	1219	351	329	67	174
6420993	kup	246	248	150	300	227	302	183	315	278	243	182	246	211	274	221	251	282	275	171	337	269	269	86	264	79	51	2	17
6421923	ymgA	96	86	60	104	121	91	52	89	95	56	52	75	52	91	74	97	78	134	51	67	57	49	18	71	23	18	0	12
6416865	yedE	304	285	211	311	278	272	177	303	258	231	213	282	204	226	257	330	272	364	174	307	227	316	87	257	104	105	1	61
6416214	yedE	494	522	339	507	520	502	355	532	482	440	335	468	362	366	374	429	413	516	309	427	551	521	154	427	210	124	1	87
6406064	clpS	2866	3058	2221	3434	2955	3099	2222	3270	2423	2373	2223	2730	2117	2104	2108	2685	2602	3005	2001	2898	2889	3080	902	3021	1014	818	146	579
6421495	ycaC	520	529	421	619	588	575	438	713	513	549	432	538	451	438	414	515	410	556	339	480	432	635	157	433	102	559	29	93
6419588	qorB	504	457	342	542	536	509	386	524	473	442	369	506	471	451	352	458	517	547	441	513	620	510	214	724	192	214	23	147
6417981	lldR	700	585	490	699	622	679	543	649	659	632	562	674	586	514	558	584	752	753	557	701	839	766	258	730	244	183	37	119
6417599	yacM	50	72	67	95	99	105	56	77	63	86	62	78	62	56	77	74	79	79	59	159	91	89	24	100	45	25	4	15
6417817	adeD	270	249	211	255	370	297	187	288	290	262	205	273	270	270	233	256	322	332	225	284	365	336	115	334	166	102	13	54
6420576	adeD	1198	1234	885	1289	1288	1303	886	1432	1156	1291	893	1295	1085	1099	973	1312	1397	1693	956	1418	1761	1795	580	1818	520	475	46	293
6414445	yfeO	2033	1985	1487	2204	1933	1931	1496	2159	1640	1749	1491	1858	1608	1729	1483	1837	1815	2004	1416	2047	2011	1904	780	2074	530	483	83	370
6415462	yfeO	1165	1231	883	1244	1132	1314	899	1348	1141	1191	914	1258	1006	980	1004	1267	1211	1423	921	1357	1425	1511	548	1519	421	348	82	294
6415522	ybcK	1248	1309	964	1309	1349	1300	938	1355	1228	1126	1015	1269	1019	1114	906	1142	1297	1479	963	1425	1373	1201	401	1169	385	363	72	241
6416057	ybcK	435	413	346	444	447	457	294	483	393	376	309	424	330	284	285	369	485	496	345	435	572	450	177	422	185	145	24	117
6422044	ygeI	1030	978	713	1109	1000	1036	712	1082	906	867	828	1050	941	831	777	938	756	971	641	927	838	832	284	701	270	325	43	189
6406236	fecD	337	377	254	356	319	301	261	348	289	289	239	307	283	283	261	246	338	353	239	407	331	346	136	307	157	118	48	96
6422687	ftsZ	3026	3015	2304	3276	3116	2864	2182	3389	2750	2847	2354	2909	2609	2350	2331	2586	2438	2921	1848	2936	2467	2375	852	2406	727	526	131	431
6415718	cspG	30	41	26	39	40	25	16	51	26	34	26	41	26	21	27	36	22	19	10	20	22	15	5	20	14	12	0	7
6415482	cspG	31	39	23	43	33	32	25	53	57	42	39	41	36	35	19	35	25	22	18	39	18	19	10	43	9	3	0	11
6420617	yhbO	585	594	453	676	652	634	427	673	571	613	460	684	514	511	398	618	546	744	364	630	636	632	202	585	189	177	30	86
6421728	wzc	2161	2159	1539	2407	2588	2448	2014	2668	2212	2168	1694	2334	2116	1969	1825	2329	2640	2719	2515	2965	2422	2360	875	2350	817	618	95	571
6421255	wzc	833	783	610	901	931	969	677	921	764	789	595	788	800	726	672	807	982	1018	872	1245	902	874	393	812	292	134	57	209
6422352	yihQ	28	30	25	44	22	37	32	23	52	28	21	38	24	29	24	40	56	47	47	28	31	65	12	32	31	22	4	14
6406128	yihQ	140	212	131	196	199	204	127	171	206	193	137	201	150	148	167	154	190	238	168	250	279	321	100	344	105	114	30	79
6415912	ynfF	1425	1290	1034	1656	1387	1351	945	1422	1133	1074	889	1346	1049	1043	886	1165	1226	1395	995	1357	1220	1251	433	1108	335	341	61	194
6418563	ybgD	1536	1479	1199	1686	1596	1592	1273	1679	1433	1341	1194	1624	1414	1242	1189	1450	1581	1788	1158	1735	1462	1475	435	1522	420	331	68	217
6414624	yadK	1454	1410	1102	1596	1371	1430	996	1686	1285	1172	1177	1468	1149	1186	1069	1394	1563	1624	1141	1651	1762	1824	666	1945	635	560	122	332
6419766	yfgJ	333	366	305	398	348	326	225	373	276	263	260	300	303	286	279	358	304	305	253	345	274	231	129	289	69	36	16	42
6421846	yfgJ	586	537	403	596	574	557	472	675	457	501	441	542	483	473	475	562	508	649	421	658	540	512	276	465	163	114	14	110
6416458	dinF	414	513	335	510	457	491	354	467	443	426	329	428	419	422	363	403	526	573	455	663	602	607	183	611	174	184	25	138
6417560	atpA	158	191	111	203	196	171	138	246	142	163	129	168	131	144	104	196	328	424	243	320	546	577	255	524	360	438	35	301
6417141	artM	897	849	674	886	770	840	648	976	729	720	637	858	659	673	664	739	756	866	690	907	819	755	306	681	227	203	52	130
6418196	queC	995	1001	810	1237	945	1073	711	1079	1000	975	717	954	854	865	765	897	1053	1091	714	1057	930	915	367	869	218	183	38	148
6421993	queC	784	814	601	904	836	919	609	926	694	740	672	795	711	688	636	759	771	851	590	1031	877	799	256	800	262	178	43	117
6420454	dcrB	3422	3378	2525	3824	3477	3757	2601	3884	3350	3552	2733	3382	2973	3223	2941	3401	3610	4222	2731	3903	4339	3961	1390	4150	1262	807	244	721
6416534	mhpF	979	952	860	1095	1000	1005	748	1158	921	983	826	1024	832	816	825	1013	1032	1105	769	1016	1014	842	308	958	266	198	35	124
6419379	arcB	191	217	132	177	277	278	186	303	229	207	171	207	196	185	149	187	247	406	157	327	257	275	112	232	75	41	17	33
6420090	arcB	228	261	157	231	290	272	238	277	211	211	182	218	186	168	162	197	312	358	160	361	296	223	140	262	67	66	24	28
6418207	ybaN	55	41	24	39	47	41	25	71	33	44	26	52	24	59	33	29	46	49	53	46	57	78	16	52	21	8	6	10
6416518	ybaN	48	40	28	28	38	54	17	28	32	38	29	26	19	32	25	38	31	47	30	34	37	61	15	59	22	6	0	11
6417967	rpsJ	101	98	72	120	140	91	79	108	93	86	90	113	77	67	77	92	76	105	75	129	104	104	25	93	47	25	0	12
6415586	mhpT	1014	1039	794	1061	1053	990	775	1235	979	973	699	1005	790	829	710	898	1020	1077	711	1015	841	933	402	816	247	200	45	157
6417381	sixA	1010	992	763	1062	957	940	702	935	772	788	640	803	716	673	605	701	1022	1148	842	1227	1978	2039	574	1963	1240	1716	61	1136
6422182	gloB	692	692	541	760	677	761	486	709	602	597	513	574	587	499	471	587	626	748	537	731	630	727	234	697	242	178	69	173
6406213	cysZ	186	186	112	252	204	153	107	218	162	157	137	162	132	161	146	172	197	183	130	219	175	188	60	225	61	64	9	34
6415557	hydN	175	178	139	192	192	165	129	188	150	170	134	195	169	195	128	186	185	265	116	229	194	198	45	207	70	45	6	53
6420323	hydN	274	320	193	301	231	285	178	299	231	268	206	240	183	201	205	264	243	248	182	280	239	283	80	161	61	68	13	33
6417809	yefM	68	73	38	81	73	47	43	67	46	51	52	43	29	45	28	59	35	46	19	41	23	27	6	28	8	2	0	2
6422135	rnhB	1854	1603	1010	1641	1515	1490	1229	1672	1355	1494	1260	1530	1625	1534	1268	1397	4497	5581	5056	7255	2626	3001	745	2955	1082	883	102	893
6420894	rnhB	2008	1615	1185	1838	1806	1660	1397	1762	1744	1648	1255	1586	1619	1638	1334	1464	5161	5811	5419	7652	5912	3756	662	3756	34978	1181	62	1505
6417650	rsmH	1	0	3	0	0	0	1	1	0	0	1	0	0	0	0	0	1	0	0	0	1	0	2	5	0	0	0	0
6416572	rsmH	0	3	1	0	1	2	0	3	4	2	0	0	0	0	0	1	1	0	0	2	5	2	0	2	0	5	0	7
6416575	pheA	143	101	95	120	123	133	121	152	104	113	107	159	108	96	136	160	123	161	129	145	174	139	99	184	55	28	6	29
6419610	marR	437	425	314	487	433	412	322	467	295	332	296	331	291	413	335	394	9070	8643	8161	8003	417839	622960	2695586	662032	3800416	4790427	4955549	4735217
6421154	dapA	4	0	1	11	9	4	1	1	0	0	0	4	2	4	7	0	7	9	2	2	11	1	0	10	0	0	0	0
6419283	flgL	426	380	315	472	396	462	288	481	329	370	345	455	330	317	340	389	380	415	275	411	326	413	148	320	121	81	9	69
6415371	holE	799	597	493	763	718	720	518	846	577	639	526	722	547	566	556	672	590	652	399	614	666	577	180	653	189	233	16	124
6417305	ydfH	1118	1059	799	1187	966	998	765	1265	912	874	851	961	861	792	703	845	927	1075	661	1097	901	927	346	815	240	213	35	133
6422203	ydfH	923	855	686	944	893	858	626	820	724	685	632	673	735	659	580	674	946	838	550	717	749	588	231	545	219	101	37	110
6422521	ydiH	3059	3118	2389	3477	3344	3425	2363	3724	3040	2868	2420	2971	2665	2844	2467	3087	3033	3402	2094	3164	3290	2963	1024	3002	885	697	141	532
6416577	cas1	248	266	215	269	295	230	185	318	204	249	177	270	274	193	177	255	222	234	146	271	228	183	112	167	63	67	7	36
6419404	rcnA	38	38	19	45	51	32	23	58	49	33	28	62	41	32	33	44	39	47	37	30	68	59	15	55	25	10	3	3
6417875	adiC	946	898	654	913	872	902	676	936	767	788	634	799	671	763	660	748	888	895	556	939	864	844	383	883	300	220	28	166
6417204	adiC	734	762	532	845	690	704	640	858	634	687	563	684	585	647	578	676	693	732	520	770	652	646	237	689	253	177	29	122
6423187	lplT	993	909	696	946	956	945	688	1170	922	911	684	921	820	885	723	858	906	1052	717	1084	829	602	272	672	185	92	24	69
6420082	yghW	111	86	69	106	94	112	68	119	107	79	63	107	94	80	87	88	82	99	96	107	159	89	39	112	28	37	1	45
6406153	mhpT	730	767	556	806	704	686	538	703	643	616	554	587	583	625	578	585	768	742	604	704	772	825	361	765	240	234	54	164
6418031	csdA	685	798	562	815	780	696	603	806	719	690	579	732	549	620	614	704	700	773	489	823	635	566	239	591	143	164	52	81
6415386	citX	1225	1135	919	1302	1469	1364	1155	1426	1298	1217	870	1069	1600	1112	840	851	2567	2784	2180	2712	1435	1456	447	1313	265	260	55	182
6417928	galT	2890	2832	2284	3191	2975	3101	2331	3274	2883	2858	2386	2750	2616	2797	2500	2587	3183	3382	2217	3440	2941	2947	1093	2999	934	713	187	560
6418982	galT	2407	2331	1666	2489	2456	2431	1760	2706	2079	2221	1816	2104	2060	1996	1825	2041	2348	2494	1862	2499	2563	2524	827	2321	807	674	67	565
6406135	mlaE	282	346	264	373	360	340	240	343	273	271	236	259	263	273	261	307	249	270	174	221	151	187	102	164	5	5	25	5
6419163	php	504	577	392	586	548	573	397	561	473	527	373	534	467	472	405	473	419	494	327	489	424	436	180	469	116	77	18	62
6421462	pnp	0	3	2	0	0	1	0	3	1	0	2	1	1	2	1	0	0	0	0	5	4	0	0	0	3	0	0	0
6421883	sufC	2006	2103	1584	2216	1970	1945	1461	2264	1860	1764	1614	2017	1622	1575	1504	1862	1812	2204	1371	1980	1934	2119	674	1894	615	533	77	306
6423194	sufC	489	462	354	489	453	510	328	462	419	430	400	446	318	347	335	415	483	513	304	429	401	343	144	454	166	104	17	75
6419516	lpxL	10	13	6	12	7	2	9	1	0	0	1	9	0	0	0	0	10	9	8	26	0	0	0	0	0	0	0	0
6416513	lpxL	1	1	2	3	0	1	0	2	1	0	0	0	0	0	0	0	1	2	0	1	0	0	0	0	0	0	0	0
6406117	bcp	1174	1044	812	1186	1258	1016	816	1244	1163	1044	803	1164	897	954	842	1025	1133	1215	866	1059	1442	1134	412	1097	393	305	79	241
6422576	ynjF	310	275	219	324	269	253	185	274	276	251	213	319	232	235	236	266	260	269	164	320	295	253	68	297	67	52	10	72
6415435	csiR	1184	1265	954	1424	1325	1380	935	1490	1133	1236	1017	1156	1035	1053	897	1066	925	1261	743	1143	971	949	379	956	291	250	53	207
6421621	yhbQ	807	784	681	958	763	860	691	893	739	784	640	822	766	768	698	781	878	939	598	808	951	775	339	797	300	209	36	149
6415305	sdhD	21	7	8	14	7	14	7	8	18	18	10	17	13	27	22	13	12	18	20	16	28	13	6	12	3	20	0	6
6421195	sdhD	247	233	174	232	231	284	191	250	216	217	342	259	159	194	205	196	209	271	202	226	224	257	85	288	83	104	11	56
6406040	yabR	2503	2411	1841	2578	2717	2690	1773	2693	2351	2400	2050	2642	2108	2212	1993	2550	2416	2800	1808	2591	2662	2755	1042	2682	922	978	161	680
6420191	glyQ	24	14	19	34	11	7	8	14	18	7	10	7	8	6	16	23	11	4	7	11	21	6	1	24	1	6	0	4
6421751	glyQ	160	195	128	224	205	175	145	214	152	185	156	201	177	165	153	169	140	220	91	183	230	154	52	138	75	47	13	26
6420807	dedA	36	36	29	53	34	21	17	84	42	42	19	36	21	28	24	51	14	18	18	23	15	8	7	9	2	0	1	0
6416686	yojO	174	204	163	204	182	217	136	193	164	182	132	140	125	220	153	133	184	200	162	176	190	195	83	164	72	56	8	41
6421562	ydjZ	226	207	173	266	228	246	147	220	186	227	162	191	172	177	191	194	200	212	141	197	167	158	63	204	45	36	8	54
6418534	yfeZ	267	304	176	287	198	209	189	298	240	240	192	208	173	167	202	200	240	257	161	213	205	190	85	163	32	30	21	19
6421557	yfeZ	528	473	393	532	480	532	406	506	429	432	377	415	407	388	430	339	400	476	308	489	377	343	155	360	94	118	24	46
6421933	ascF	16	19	15	14	8	9	8	10	12	8	7	10	13	16	9	3	11	9	7	17	7	3	2	17	1	9	1	0
6415833	pgi	70	84	42	63	67	68	45	66	66	54	55	60	40	41	52	69	60	101	65	96	87	88	31	93	43	19	4	24
6420466	fixX	350	273	250	375	247	306	214	336	327	298	275	438	287	273	275	279	358	355	326	407	394	461	191	444	133	146	63	98
6420476	abgB	907	1004	714	1024	1035	959	655	1086	814	889	698	852	795	769	703	864	948	1028	639	949	849	793	221	776	266	206	58	121
6417888	patZ	622	617	490	748	622	628	460	736	521	526	522	617	579	468	488	595	622	657	408	732	600	494	199	390	114	84	66	59
6418817	hisA	619	644	451	616	656	644	401	622	531	544	496	573	475	588	444	497	552	684	436	668	573	593	205	546	207	138	20	111
6421826	hisA	609	631	468	677	603	598	514	689	552	595	545	613	560	523	575	512	709	749	486	691	700	634	269	650	194	198	37	152
6414507	recJ	655	672	494	623	540	562	404	674	467	455	341	468	366	330	370	348	581	685	423	692	418	373	223	395	131	102	25	67
6421540	rpsJ	481	414	358	509	507	451	323	475	360	386	355	414	277	333	254	380	279	338	152	300	124	170	108	144	22	25	4	24
6418453	ysdD	542	478	436	609	658	572	404	598	596	556	457	533	547	535	438	507	494	559	330	478	457	457	191	459	120	76	28	55
6405998	ynfG	411	396	297	400	416	357	228	404	317	327	313	343	278	322	281	344	383	420	307	433	331	352	115	401	119	128	17	107
6417420	cspH	1452	1371	1063	1532	1454	1614	1085	1702	1226	1258	1069	1343	1195	1124	1030	1306	1017	1239	748	1162	1218	1208	378	1148	360	335	47	293
6422253	cspH	3986	3812	2848	4169	4270	4157	3103	4526	3750	3585	3312	3671	3177	3358	3119	3715	3699	4021	2783	3915	4484	4337	1336	3976	1421	1322	167	846
6418909	ybcH	970	1060	758	1285	1103	1015	787	1178	890	1015	830	981	852	997	768	882	1115	1346	864	1443	1558	1544	457	1530	654	557	72	371
6419033	yffQ	143	142	104	177	106	104	69	122	109	97	94	94	88	104	83	100	66	60	49	76	4	4	0	1	1	0	1	0
6421951	aaeA	752	700	595	827	838	783	592	858	718	872	667	795	680	701	623	854	835	813	593	789	1183	960	279	1021	312	282	32	154
6423379	aaeA	272	293	210	315	285	277	162	272	214	219	203	291	211	223	182	216	185	303	109	249	246	196	49	198	49	65	5	27
6414440	yjjV	1518	1457	1248	1667	1585	1602	1236	1758	1529	1442	1363	1704	1496	1394	1367	1523	1857	2031	1359	2225	2081	2229	854	2315	732	433	153	383
6417342	iroK	1200	1120	873	1255	1196	1225	847	1232	1125	1103	962	1109	1005	1020	894	994	1022	1186	802	1078	772	741	446	731	208	122	69	59
6417879	yobD	2004	1933	1448	2054	2019	2101	1495	2263	1869	1881	1499	1808	1651	1728	1466	1818	1892	2032	1357	2079	1779	1695	636	1555	521	456	75	263
6423385	yobD	867	867	566	907	824	1029	673	1009	807	826	643	865	749	837	704	786	965	1032	680	978	1029	955	303	1034	295	334	40	195
6420326	nei	521	498	364	533	472	588	502	601	469	504	436	522	471	470	459	558	702	734	467	702	840	699	217	849	221	166	22	165
6415560	nei	96	69	53	76	66	78	54	85	90	71	76	146	89	118	55	76	79	88	57	114	103	100	52	68	29	24	10	29
6417166	yncE	729	870	590	937	752	800	655	925	611	676	500	709	634	618	652	660	831	937	561	806	848	724	281	633	325	238	20	116
6415727	yncE	527	562	437	566	537	518	355	651	459	528	460	539	405	475	433	561	573	693	367	593	555	603	151	478	200	119	19	95
6414552	dctR	96	63	79	108	112	95	71	167	78	76	88	111	68	75	90	96	77	114	45	72	57	106	28	101	5	33	19	18
6418247	tauA	274	213	179	309	250	285	179	265	221	234	197	227	188	211	156	218	262	278	148	240	269	332	79	260	57	87	20	47
6420976	tyrA	1046	1048	766	1177	875	1109	783	1222	891	1005	745	1122	817	933	782	930	856	1151	701	1128	997	958	358	1058	293	220	83	230
6419092	nfrA	1197	1125	886	1258	1248	1165	870	1274	1022	928	869	1043	938	1002	844	957	1122	1162	746	1048	1087	1010	434	1007	337	278	25	196
6422058	deoA	900	940	673	975	827	937	664	1005	779	813	689	906	786	718	722	842	857	916	619	926	1089	959	477	1015	342	250	66	212
6421074	deoA	1140	1098	809	1264	1051	1006	731	1153	975	951	766	925	853	846	822	980	967	1063	688	1071	1097	1105	416	1170	363	339	72	251
6417602	lhr	1246	1361	949	1399	1203	1211	872	1528	1280	1256	1006	1406	1235	1075	1052	1134	1395	1593	1034	1674	1524	1261	483	1384	399	343	41	230
6416508	ytfL	2119	2230	1581	2422	2110	2073	1425	2356	1823	1867	1532	2060	1685	1740	1397	1897	2034	2225	1514	2366	2183	2168	937	2013	710	819	134	485
6418891	ubiA	197	180	145	222	174	164	111	210	184	150	156	151	147	136	105	158	146	134	110	161	113	113	37	120	22	33	2	38
6417156	fliQ	2276	2164	1615	2433	2126	2348	1553	2243	2128	2022	1727	2100	1797	1919	1639	1856	1932	2194	1544	2298	1963	1694	654	1795	527	399	74	308
6417774	secE	343	393	251	366	327	372	250	337	317	319	255	321	254	319	221	276	269	333	173	272	275	180	90	244	56	51	9	26
6420533	secE	3276	3200	2488	3613	3243	3121	2367	3529	3020	2870	2412	3018	2577	2616	2323	2786	2590	2876	1876	2883	2253	2146	891	2345	654	515	123	415
6420987	lsrB	245	250	204	311	304	257	231	380	226	255	198	271	195	247	230	249	378	416	253	374	389	364	99	303	121	79	6	54
6416353	dcuS	268	369	222	413	284	344	263	389	250	260	260	314	267	232	263	265	316	354	222	348	306	297	103	335	79	68	9	55
6415699	dcuS	536	562	377	633	519	560	406	595	503	435	405	486	398	423	380	475	563	550	352	513	522	474	179	529	114	118	39	79
6416939	hyaD	3034	2882	2482	3269	2829	2751	2203	3214	2585	2730	2158	2728	2391	2523	2196	2363	2453	2925	1808	2950	2043	1971	805	2064	621	400	96	341
6417376	hyaD	2140	2176	1706	2371	2093	2077	1557	2290	1940	1937	1672	1951	1733	1818	1625	1666	1881	2141	1297	1982	1716	1636	742	1543	466	417	83	251
6416986	yhjD	560	604	477	717	554	679	491	706	491	532	445	587	510	500	424	521	549	720	395	650	608	579	185	503	202	133	20	79
6420076	yhjD	610	610	448	604	600	647	407	625	527	547	471	495	470	462	394	536	533	572	346	525	531	522	161	418	186	135	11	85
6420463	yiaK	2195	2225	1578	2270	2243	2234	1707	2644	2089	1999	1644	2220	1888	1832	1704	2004	2007	2587	1529	2414	2221	2209	817	2228	753	601	114	458
6415954	ychE	132	86	55	90	111	71	47	113	94	86	62	98	57	77	64	86	92	79	59	79	86	67	7	52	32	7	11	7
6417121	waaY	79	81	57	81	63	84	54	111	57	74	49	76	77	57	49	67	47	43	26	49	58	67	17	50	14	40	4	10
6414575	waaY	451	436	320	487	434	482	332	527	463	405	312	387	315	352	312	383	312	360	215	299	373	350	134	368	100	105	39	74
6418748	ygcU	646	558	459	602	689	654	479	722	578	601	470	604	563	602	505	600	575	594	496	656	729	680	224	621	260	206	31	135
6415648	hybD	4	3	6	1	4	4	5	6	1	0	1	4	6	0	9	7	9	2	4	12	11	8	7	17	3	1	0	2
6419437	rbsD	1213	1123	894	1344	1573	1347	974	1463	1230	1321	1039	1335	1155	1175	1036	1209	1781	1746	1363	1895	1642	1629	625	1499	546	461	52	228
6420668	rbsD	1044	1115	904	1227	1099	1278	986	1282	1073	1102	852	1040	894	965	865	1047	1150	1167	1018	1307	1054	1086	506	943	247	228	100	117
6418138	zapC	421	371	283	387	374	383	332	411	343	332	312	389	303	264	332	305	268	348	244	361	152	129	108	116	24	24	20	9
6416757	tap	932	879	648	944	953	993	599	1040	931	758	629	854	722	752	692	791	709	895	518	855	705	712	259	672	188	202	41	113
6406196	ygbA	87	84	79	99	95	114	104	113	80	115	101	129	68	73	88	82	70	105	49	114	104	85	30	98	22	9	5	22
6416056	tsaD	7	18	4	8	14	2	0	1	0	2	0	0	0	0	0	0	2	3	0	0	0	1	1	0	0	0	0	0
6418776	prpD	2123	2125	1668	2337	2189	2222	1644	2483	1958	1956	1728	2092	1706	1998	1642	1985	2032	2543	1669	2355	2078	2278	786	2072	650	578	143	378
6415533	yjhH	378	302	273	392	361	315	270	417	342	309	255	337	263	255	281	348	364	406	235	324	488	436	164	445	183	129	19	108
6420453	baeR	840	853	650	950	926	856	580	940	741	743	691	750	640	699	604	693	660	832	570	875	729	635	243	724	263	218	41	158
6422191	tyrP	1740	1821	1380	1904	1741	1883	1465	2002	1708	1727	1524	1660	1637	1543	1528	1532	1828	2142	1313	2012	1894	1603	633	1493	495	347	86	253
6416553	ybhK	1652	1666	1283	1758	1673	1621	1147	1729	1508	1513	1287	1634	1419	1313	1322	1326	1362	1629	1087	1636	1288	1231	491	1319	384	291	68	240
6421208	ybhK	673	615	515	783	736	673	481	759	622	606	461	639	566	556	551	619	680	745	537	653	712	586	200	578	194	132	40	100
6422028	mngA	376	345	267	364	372	400	231	405	311	340	295	343	333	324	342	324	235	344	163	300	394	358	115	384	128	94	9	82
6405535	yidZ	921	964	689	1002	945	1009	621	1050	972	926	748	951	785	824	747	836	920	1031	604	937	818	923	299	916	268	180	51	145
6417946	setC	3919	3838	2845	4105	3968	4114	2915	4767	3574	3632	2928	3804	3320	3330	2917	3770	3084	3575	2251	3633	3613	3360	1118	3429	1033	943	142	609
6416071	yraQ	1196	1190	858	1293	1216	1196	900	1371	1165	1081	922	1179	1034	976	963	1158	1357	1329	942	1401	1438	1294	439	1305	368	201	45	265
6419391	rclC	1274	1177	954	1394	1314	1313	896	1519	1148	1095	949	1297	963	1010	973	1204	1000	1092	780	1137	923	958	419	976	306	304	47	202
6417255	ybeL	136	138	111	163	182	168	89	141	135	164	110	168	109	113	119	116	120	117	85	118	102	125	58	109	24	14	11	20
6420604	hpt	618	633	504	644	642	608	457	637	538	528	472	598	504	413	433	500	524	597	322	579	434	377	173	391	144	80	51	51
6417845	hpt	193	186	152	227	215	164	134	192	165	136	141	167	152	126	126	131	159	151	153	205	144	107	44	121	38	12	7	18
6414511	hdeB	70	64	44	65	85	47	45	84	39	43	36	61	46	26	50	53	53	43	38	71	43	36	22	50	15	11	2	9
6415836	dinF	859	954	706	883	982	924	587	987	864	847	746	905	684	655	638	788	948	935	635	818	785	749	264	772	269	235	51	172
6415998	lpxH	10	25	19	13	0	9	3	2	1	0	2	11	0	0	6	0	10	2	5	2	6	12	3	9	0	0	0	0
6422068	yigZ	1010	1000	800	1087	1143	938	808	1176	1071	968	879	1034	876	821	844	935	1074	1173	764	1151	1198	1241	430	1204	358	304	73	219
6421573	yjjZ	98	73	45	71	68	89	66	98	85	53	42	96	60	57	57	82	86	135	63	117	75	94	37	102	31	35	2	9
6422131	ybiU	680	695	414	693	617	629	430	764	578	641	449	642	487	511	472	625	681	677	409	687	685	581	182	525	180	158	24	144
6417973	rplS	3	1	1	0	0	1	1	1	0	0	0	0	0	0	0	0	0	0	0	0	0	5	1	1	0	0	0	0
6419689	rob	699	684	613	812	817	767	554	820	768	680	638	740	608	598	624	675	669	750	536	756	544	519	231	553	180	135	21	126
6405534	rob	67	46	58	64	55	93	46	63	39	49	50	74	76	61	44	55	37	48	18	43	34	15	13	25	4	7	0	1
6418289	yhhJ	144	122	88	144	147	133	137	138	123	123	123	125	87	102	125	143	150	180	108	152	152	93	35	153	27	29	8	20
6422778	insG	914	940	678	1080	875	952	777	1030	799	743	727	845	794	714	686	729	892	1004	683	894	922	965	403	1043	280	337	74	178
6421333	insG	229	267	166	273	239	247	176	282	187	193	145	245	179	213	159	230	209	232	198	227	251	254	97	219	55	105	11	60
6421990	ynaI	906	928	668	981	941	994	727	1020	813	814	662	935	655	851	702	910	849	954	632	1031	1018	873	273	921	409	238	46	171
6421231	cutA	18	27	21	18	23	21	13	39	21	17	24	18	17	20	13	14	20	31	19	19	12	14	15	5	12	5	5	1
6415658	cutA	29	47	24	33	34	32	12	31	43	20	34	46	29	20	31	18	76	41	26	43	57	60	15	42	18	14	7	16
6422078	appB	3	5	2	0	2	0	0	0	0	0	0	0	0	0	0	0	3	0	0	0	0	0	0	0	0	0	0	0
[truncated: 6,274 more rows]

## Sheet: TetR_KO_design_read_counts
Design ID	Gene	C0-a	C0-b	C0-c	C0-d	C1-TET-a	C1-TET-b	C1-TET-c	C1-TET-d	C2-TET-a	C2-TET-b	C2-TET-c	C2-TET-d	C3-TET-a	C3-TET-b	C3-TET-c	C3-TET-d	C1+TET-a	C1+TET-b	C1+TET-c	C1+TET-d	C2+TET-a	C2+TET-b	C2+TET-c	C2+TET-d	C3+TET-a	C3+TET-b	C3+TET-c	C3+TET-d
6419826	rpmI	5	15	7	7	1	15	7	4	0	8	0	7	19	1	0	7	18	3	2	4	0	0	0	1	0	0	0	0
6416833	yadG	259	728	262	328	317	692	218	328	217	338	239	370	454	198	192	339	1007	324	231	224	1027	271	321	1122	419	89	192	491
6417010	dgcC	1449	3881	1216	1910	1357	3277	987	1508	1206	2015	1110	2207	2135	1023	1013	1958	6219	2524	1846	1970	1505	1617	878	1299	140	270	122	88
6422540	dgcC	656	1878	495	849	681	1606	424	667	554	936	488	1004	1009	416	494	980	2736	964	705	836	860	811	459	733	108	156	90	40
6420159	rlmM	2104	6101	1734	3184	2369	5164	1460	2479	1873	2876	1655	3409	3295	1511	1485	3174	6717	2540	1857	1981	469	520	282	434	14	121	15	24
6416151	ygeY	1124	3159	1007	1480	1242	2865	834	1244	1045	1657	928	1977	1848	794	864	1671	4232	1460	1189	1023	326	580	264	401	21	161	44	12
6414685	pspE	471	1268	422	651	607	1283	389	593	431	696	409	894	753	352	478	824	2531	803	648	726	145	100	196	238	13	3	4	2
6415617	ygaC	618	2002	547	923	761	1756	480	842	662	970	590	1156	1260	536	519	1168	2424	852	636	704	88	99	97	136	4	43	9	6
6423178	ubiB	16	5	1	6	0	0	0	0	0	0	0	0	0	0	0	0	0	0	0	0	0	1	0	0	0	0	0	0
6418056	ubiB	1	20	10	19	12	11	2	5	4	7	2	2	3	0	9	2	22	0	9	6	0	2	1	0	0	0	0	0
6416832	yjfJ	469	1367	361	698	580	1285	354	526	537	692	444	763	844	404	383	884	2631	893	675	563	272	446	191	251	20	110	29	14
6415376	ymdG	514	1769	453	800	704	1473	505	752	621	946	557	1004	1070	450	601	969	1759	499	541	447	53	59	46	56	5	6	10	0
6415813	dicB	234	635	214	329	282	589	155	236	228	388	206	457	488	176	207	392	1067	347	308	306	97	114	45	71	7	12	0	2
6417194	yiaG	565	1805	499	745	734	1386	441	621	451	810	421	839	807	355	363	745	1772	668	506	492	143	227	96	132	17	77	10	1
6417865	yiaG	405	1115	365	489	324	888	272	397	312	511	315	506	508	263	278	503	989	299	249	285	30	26	16	51	3	15	4	2
6406023	yniB	70	206	61	95	67	233	53	73	38	87	61	105	91	50	63	131	237	80	37	62	2	5	3	7	0	0	0	0
6416226	yeiG	743	2393	720	1198	836	2069	646	967	735	1319	736	1356	1309	628	683	1316	2224	881	657	686	84	123	78	85	1	13	5	5
6415436	yaiP	120	557	146	259	183	484	145	189	153	256	114	272	283	118	128	301	681	238	185	174	30	52	25	37	0	4	0	0
6415709	nusG	221	656	183	285	195	606	207	313	230	373	187	425	388	213	193	363	683	248	151	228	33	32	28	35	2	1	1	0
6416160	uvrC	618	1705	566	948	897	1490	472	726	669	854	515	1055	1125	690	581	1261	3507	976	841	981	103	68	83	151	4	11	3	0
6420373	hemE	26	40	17	17	9	10	3	15	9	7	4	11	4	3	6	4	7	5	4	15	2	0	0	0	0	0	0	0
6416888	hemE	466	984	446	648	491	746	450	477	401	901	520	465	544	226	532	410	986	331	336	301	74	20	45	23	3	21	2	2
6416165	hslO	65	181	31	107	54	133	60	52	37	70	36	109	61	31	31	101	293	48	48	42	15	4	6	8	3	0	0	3
6421756	glxK	846	2394	693	1117	1020	1797	633	936	765	1174	686	1258	1283	575	581	1137	3686	1391	904	898	1270	1414	747	1226	226	544	233	225
6422688	ascG	407	1045	317	498	380	879	274	402	340	572	295	591	639	254	340	520	971	305	211	305	71	36	21	36	0	5	0	0
6419830	ascG	1174	3358	944	1667	1496	2959	800	1247	993	1717	838	1776	1675	777	784	1654	3239	1260	909	1028	134	197	98	172	13	28	12	7
6421041	yebV	256	703	203	387	287	713	182	247	223	299	160	362	352	144	127	243	741	377	230	277	192	130	94	1105	69	42	8	496
6420647	insJ	192	344	170	262	194	312	126	156	154	185	144	263	193	83	103	231	487	166	100	116	22	38	16	39	1	3	5	5
6416462	xseB	182	325	128	150	100	258	64	121	62	79	44	79	54	45	27	97	233	56	42	82	20	14	3	6	5	1	0	0
6419506	csgA	1100	3395	1012	1786	1277	3111	924	1370	1163	1756	939	1918	1945	857	853	1899	6230	2246	1758	1820	1092	1016	669	892	57	74	46	44
6417662	lpcA	0	0	0	0	0	0	0	0	0	0	0	0	0	0	0	0	0	0	0	0	0	0	0	0	0	0	0	0
6416584	lpcA	6	26	2	6	3	30	3	3	3	9	7	3	9	5	8	11	27	4	8	8	2	1	0	0	0	0	0	0
6419202	yqjA	685	1509	523	784	707	1005	334	493	396	472	353	676	568	267	311	683	1822	431	412	510	201	150	162	142	24	50	3	18
6415834	sdaB	82	219	52	168	162	188	53	80	92	119	67	169	171	67	62	166	252	70	55	66	9	10	8	13	0	0	0	0
6416582	yeeO	615	1850	636	985	740	1625	507	716	628	913	677	1007	1234	513	653	1102	1565	588	461	438	37	36	33	51	4	1	5	1
6418672	fdnG	1137	3049	928	1495	1396	2894	791	1257	963	1573	918	1850	1868	960	915	1716	3409	1283	975	958	161	203	182	214	10	23	12	20
6421895	ycjX	1318	3534	1176	2037	1715	3702	953	1428	1324	1960	1112	2128	2190	1040	1046	1945	5577	1764	1469	1810	252	535	244	415	23	182	92	22
6419659	ycjX	1280	2963	1159	1711	1514	2674	1040	1409	1221	1980	1110	1800	1778	783	1109	1695	4346	1416	1181	1347	211	210	246	278	8	4	11	12
6418161	yqhA	931	2499	748	1239	968	2309	681	1022	804	1271	632	1348	1332	620	610	1132	2233	852	539	633	79	85	48	107	3	8	4	3
6421151	gltL	1128	3067	866	1589	1301	2937	870	1366	1074	1960	991	1934	1825	900	978	1886	4191	1438	1131	1098	347	352	260	349	34	36	30	15
6421936	yehS	410	1084	325	526	414	1004	227	484	383	597	309	745	652	337	339	609	1149	417	316	335	83	64	37	56	4	1	5	3
6416178	tdcG	92	228	60	145	115	205	56	129	73	151	61	166	140	63	48	167	351	107	68	125	15	6	9	14	0	0	1	0
6419100	tdcG	233	698	216	311	244	650	185	242	233	434	227	383	400	181	163	362	848	279	202	189	44	55	32	49	1	0	3	0
6418035	yadL	164	322	94	183	200	287	83	148	90	147	94	170	152	70	52	197	542	332	135	243	488	845	207	948	82	423	62	90
6420170	rplT	1	4	0	0	0	0	0	0	0	0	0	0	0	2	0	0	0	1	0	0	0	0	0	0	0	0	0	0
6419364	ybiT	406	1038	284	471	357	807	234	452	301	511	315	539	636	270	230	571	1056	430	305	351	43	39	44	125	4	5	0	32
6420293	ybiT	727	2215	611	1171	896	1852	558	779	631	1024	580	1205	1107	595	550	1028	2799	772	651	659	260	974	169	601	39	494	25	142
6422417	flxA	104	369	102	205	163	292	108	184	106	231	114	176	250	120	103	183	512	204	114	123	46	12	21	18	0	0	0	0
6414459	flxA	745	1999	656	1115	778	1900	600	931	772	1173	683	1328	1364	581	683	1259	2552	1014	721	787	187	199	149	216	13	15	10	10
6419760	sufD	553	1860	516	822	613	1732	468	791	576	1105	535	1076	1098	477	590	1064	1647	642	440	564	73	59	49	51	0	14	3	5
6419087	hslO	49	99	23	57	47	66	31	29	27	33	39	46	41	20	32	41	135	37	12	37	7	1	2	1	0	0	0	0
6419817	yccE	1892	5347	1683	2483	2345	4955	1608	2162	1928	2813	1838	3170	3257	1458	1652	3087	9361	3614	2960	1934	558	579	430	617	18	20	46	16
6417288	yaeR	1288	3864	1145	1815	1385	3302	1026	1386	1232	1876	1112	2169	2146	945	1039	2194	5048	1733	1314	1476	1173	2117	349	828	243	1695	51	84
6418565	hemB	377	1197	288	595	641	1162	305	523	414	746	365	754	870	321	360	869	1458	529	370	417	46	34	23	68	2	3	2	0
6416657	rpiB	250	695	198	308	235	586	189	272	236	355	197	365	377	212	173	332	845	323	180	205	32	29	30	24	0	1	0	0
6417797	glpT	616	1790	499	873	632	1204	350	533	385	605	415	779	712	322	344	641	2342	790	656	704	142	209	155	177	2	4	15	8
6406194	ghxP	335	1043	293	486	353	840	266	371	384	549	306	569	655	314	275	565	1488	601	390	454	344	281	228	242	37	58	42	46
6422117	ghxP	167	557	140	294	197	454	161	240	206	296	157	330	300	186	140	338	665	296	192	249	85	182	49	237	17	23	26	18
6420144	glgA	2515	7708	1997	3451	3126	6822	2186	2974	2447	4200	2362	4509	4534	1959	2145	4384	8378	3269	2258	2653	343	343	231	425	20	36	24	8
6423257	sapD	94	210	61	95	78	105	37	38	31	19	22	42	25	9	19	28	666	252	202	268	610	140	1237	560	298	29	747	224
6415791	yfiE	574	1669	446	873	532	1543	420	714	537	870	441	1057	942	457	501	987	2229	886	638	677	167	143	134	187	17	29	14	3
6416137	yfiE	484	1517	405	808	592	1365	439	658	537	836	506	1039	931	432	462	1037	1993	799	521	687	145	148	68	111	2	23	15	11
6420024	smg	1387	3855	1102	1880	1641	3431	1013	1719	1238	2040	1153	2255	2157	857	1018	2119	4438	1439	1187	1408	111	149	105	173	3	16	3	20
6420272	rpnE	346	1120	342	590	447	940	339	390	402	589	337	606	691	266	298	570	1802	520	399	394	81	93	61	81	2	3	0	1
6417764	tyrB	934	2994	938	1586	1071	2508	709	1140	929	1461	802	1596	1536	743	780	1638	3848	1300	1055	1113	549	435	368	496	64	60	128	24
6420523	tyrB	162	550	149	247	143	435	136	197	202	270	160	310	293	160	134	278	537	284	171	219	49	45	40	29	14	8	3	0
6406207	hybE	1493	3915	1213	2034	1855	3507	1040	1653	1345	2176	1203	2251	2351	1052	1185	2192	3717	1321	1052	1132	190	184	161	336	5	23	8	78
6415930	hybE	2686	6869	2287	3849	2949	6366	2070	3040	2419	4078	2313	3973	3779	1687	2162	3654	6431	2499	1943	2363	341	239	266	332	19	32	38	29
6414644	yfdE	239	669	198	315	281	599	222	267	235	327	212	352	397	174	192	410	929	342	284	236	97	122	62	76	4	31	3	7
6405953	bglF	429	1142	326	557	689	1022	315	516	389	647	343	713	783	327	391	775	1363	470	366	420	114	113	42	71	0	14	1	3
6418495	bglF	899	2340	719	1205	960	2216	678	1048	893	1342	735	1481	1458	669	739	1435	2609	1020	773	739	157	142	147	160	31	9	35	13
6419713	infA	0	4	3	2	1	0	0	0	0	3	0	0	0	0	0	0	2	3	0	2	0	0	0	0	0	0	0	0
6405981	wbbJ	877	2848	902	1352	888	2184	769	1020	915	1323	842	1550	1512	699	758	1371	2943	1053	842	853	133	203	140	197	7	88	52	7
6416125	dicC	219	530	167	241	353	445	168	192	82	188	118	173	155	89	73	170	907	214	173	193	11	6	7	11	0	0	0	0
6418533	rpsA	644	1732	539	867	712	1533	608	737	616	1022	633	882	951	445	582	959	2128	766	743	592	105	92	117	98	2	4	2	0
6417217	cadA	71	252	80	104	91	233	81	128	84	128	57	201	125	72	70	143	281	104	80	70	44	17	1	23	5	1	0	0
6422651	dosC	605	1355	405	646	555	1343	364	602	582	778	399	933	873	477	413	875	2184	736	568	496	123	131	80	140	5	2	3	3
6418279	nuoI	657	1741	507	1095	1028	1175	490	624	420	570	285	703	581	272	282	589	1924	470	442	449	86	142	107	197	15	11	20	0
6420943	hyaC	910	2719	733	1275	939	2400	612	1013	795	1345	743	1438	1601	699	769	1568	3001	1186	697	946	180	295	251	395	7	75	43	43
6416636	guaC	1008	3023	822	1462	1222	2487	698	1164	964	1447	852	1611	1828	699	778	1425	3276	1199	940	913	942	582	887	922	251	247	461	170
6416442	dgcN	956	2617	747	1133	932	2344	691	957	942	1347	783	1400	1523	674	695	1374	3614	1292	977	1038	423	329	232	427	14	21	13	20
6421011	galF	788	2363	630	1119	771	1845	552	881	926	1161	697	1256	1323	528	613	1228	2077	913	604	690	139	120	109	197	16	7	13	20
6417312	ydhT	2097	5614	1663	2832	2185	5110	1652	2287	1934	3176	1826	3206	3336	1569	1650	3235	5924	2032	1685	1923	293	326	215	304	15	75	23	15
6418523	yehS	428	985	309	494	374	804	267	416	371	490	317	595	477	275	318	560	1093	420	261	297	50	62	46	64	2	9	17	0
6416412	pgaA	592	1618	471	816	660	1282	369	661	619	731	451	866	863	404	410	801	2878	1090	831	833	612	641	348	401	21	210	21	12
6419128	pgaA	654	1752	484	951	815	1609	404	729	523	932	450	977	926	417	443	838	3335	1307	811	924	546	505	288	399	32	44	55	19
6418939	rlmM	1156	3580	1040	1824	1570	3460	1041	1435	1310	2037	1234	2078	2058	928	1050	2003	4088	1391	1129	1098	223	1723	169	269	41	1325	17	30
6417878	lpoA	160	537	156	280	157	414	123	163	128	272	137	265	215	68	125	176	209	95	62	88	3	4	15	5	1	5	1	3
6419184	dctA	256	549	179	310	280	437	157	218	179	263	126	269	260	115	111	237	526	226	130	137	21	7	8	23	0	6	0	0
6414523	uvrB	262	858	280	388	332	731	213	317	276	422	218	450	409	234	215	397	723	288	232	269	38	42	27	45	0	2	5	2
6418401	matP	325	1081	371	552	321	756	264	380	359	498	292	605	575	231	276	557	2799	1074	748	725	726	751	431	621	38	121	75	29
6415893	dtpA	107	317	88	151	124	293	75	158	98	176	86	180	196	102	78	163	348	190	90	120	59	62	37	41	1	9	5	3
6417469	dtpA	107	408	120	159	159	306	142	165	125	195	115	219	223	102	129	261	427	112	126	136	40	56	16	51	0	2	1	0
6415840	xseB	31	25	10	74	25	24	1	13	8	5	8	6	0	0	0	6	7	8	0	6	0	0	0	1	0	0	0	0
6422399	ynfS	45	113	29	90	58	87	31	27	48	69	30	53	72	32	33	45	273	113	55	60	39	15	6	21	1	2	0	0
6417393	glpF	1369	3985	1139	2134	2131	3089	888	1575	1001	1564	946	1818	1499	920	856	1680	8736	2841	2051	2293	11807	18225	5939	14098	2907	11613	1455	3301
6419557	glpF	609	1781	558	1024	925	1642	534	646	565	629	526	961	794	412	477	832	3893	1319	1104	1101	3847	4473	3655	8573	660	1611	1322	3154
6418208	mtlR	245	645	186	390	220	522	185	282	188	263	170	323	330	166	150	312	603	240	144	238	45	64	19	33	6	2	0	2
6416519	mtlR	98	403	121	113	126	290	73	100	135	163	103	191	194	105	55	167	374	147	82	154	11	16	11	48	0	6	0	19
6416472	msbA	76	292	91	170	159	312	90	158	97	180	110	147	147	79	90	155	370	135	83	95	16	6	6	10	0	0	1	3
6420049	msbA	80	128	50	90	66	124	49	72	35	111	43	92	116	41	49	86	124	54	37	45	2	5	8	6	1	0	3	0
6419547	perR	13	16	4	9	11	14	7	7	4	16	1	13	14	1	3	9	62	14	14	6	10	4	0	4	0	0	4	0
6417383	perR	641	1693	508	800	791	1469	449	658	511	780	471	939	906	446	433	826	2390	818	684	698	392	332	378	321	21	44	158	9
6414500	mntS	768	2048	579	985	731	1745	538	757	656	1009	629	1136	1059	431	501	1084	3767	1365	1139	1135	1397	1238	983	1180	113	185	113	78
6415539	mntS	48	212	40	71	87	169	34	83	78	80	55	97	92	40	39	67	346	78	42	80	163	86	47	45	17	21	1	3
6419660	bamB	170	473	133	245	269	423	163	184	184	286	170	319	358	142	188	356	580	133	131	129	10	8	4	5	0	0	1	0
6421896	bamB	41	114	45	70	11	45	20	15	19	20	14	16	16	7	13	22	10	7	2	1	0	0	0	0	0	0	0	0
6422334	casD	1533	4717	1416	2391	2116	4668	1391	2071	1736	2769	1598	3097	3094	1408	1452	2877	5693	1887	1372	1669	188	250	148	275	8	23	14	9
6419032	malY	1021	2503	773	1355	1371	2397	736	1139	901	1342	812	1577	1642	702	790	1590	2588	906	684	782	114	116	90	121	3	14	10	0
6415389	malY	272	928	245	419	267	815	209	358	287	494	285	537	471	202	239	442	561	206	167	224	25	14	15	22	2	0	3	1
6417570	yfiC	225	692	223	391	342	808	213	281	273	390	261	528	431	211	208	478	978	346	266	289	46	40	37	68	9	2	3	0
6423100	nfrB	59	224	56	107	75	211	58	111	73	114	71	141	168	61	64	114	314	134	94	123	106	166	93	106	23	52	14	13
6422129	csgA	28	90	43	34	40	78	21	35	22	55	26	43	69	26	18	64	199	85	55	64	57	56	35	29	2	23	1	1
6417564	secY	0	12	0	15	0	0	0	2	0	2	0	0	0	0	0	1	0	0	0	0	0	0	0	0	0	0	0	0
6417799	yabP	129	333	110	209	147	377	138	192	124	206	114	264	208	105	112	237	591	280	167	209	228	426	169	229	85	142	49	35
6417026	ghxQ	337	795	314	438	359	797	250	377	303	437	294	502	507	258	293	504	1247	487	305	293	99	72	57	87	6	2	2	5
6417733	bioB	567	1462	428	826	632	1326	445	655	499	808	493	896	931	420	447	875	1678	673	532	556	451	148	41	342	93	54	3	62
6416371	bioB	1011	2811	866	1373	1108	2523	767	1277	973	1518	869	1634	1676	800	816	1535	2753	1139	856	813	183	144	92	124	7	15	2	2
6417576	uspG	503	1390	452	677	573	1315	402	639	492	790	465	925	924	434	428	935	2339	751	600	759	330	318	161	300	27	15	22	11
6419889	dppC	329	791	273	480	320	944	250	415	358	541	326	491	628	250	298	492	830	374	224	263	44	25	31	45	2	3	1	10
6417065	dppC	487	1290	365	587	665	1133	354	646	475	867	478	755	846	344	435	631	1417	516	416	448	68	57	51	45	18	20	10	8
6419292	cueO	280	885	305	458	436	838	223	320	263	373	263	475	482	186	225	500	1209	411	343	347	266	224	189	227	41	52	40	34
6416299	torI	1112	2906	944	1419	1277	2797	844	1276	964	1551	911	1737	1861	816	872	1644	3420	1185	906	913	173	174	110	151	5	18	8	3
6419342	efp	28	60	24	58	5	33	3	12	1	2	0	7	1	1	0	1	12	3	2	11	0	19	0	1	0	1	0	0
6420167	ybaK	539	1399	462	718	539	1300	414	577	506	644	450	812	739	342	379	779	1000	325	311	307	28	32	63	25	3	3	2	4
6421626	yeeA	245	730	250	373	264	599	198	282	244	417	172	394	376	226	208	392	701	309	189	232	28	21	17	28	2	0	0	9
6419152	yeeA	627	1903	569	873	676	1570	473	728	624	868	565	981	1018	514	551	1020	1666	687	498	551	47	68	54	99	1	10	6	2
6418539	ydjZ	130	327	100	158	128	288	106	121	116	205	146	191	220	79	93	174	400	95	81	101	7	10	3	11	0	0	1	4
6421506	bhsA	605	1687	525	820	681	1468	505	695	557	821	505	1045	1038	426	562	965	2091	702	521	529	92	100	73	109	6	3	12	3
6421053	rpiB	379	1079	325	559	449	932	311	432	340	560	302	618	645	289	343	600	1704	603	486	407	306	476	156	275	41	120	36	12
6417693	oxc	1218	3362	1087	1813	1496	3077	929	1464	1238	1670	1042	2039	2032	1008	1004	1936	4640	1626	1427	1276	336	457	235	386	13	46	17	21
6406170	rhtB	632	1714	543	844	659	1645	472	751	584	885	609	1147	892	478	558	996	1716	517	433	468	47	33	31	53	3	11	6	4
6420450	yqiD	442	1322	406	714	593	1293	356	522	424	716	368	715	822	344	387	762	1410	516	419	469	72	56	67	71	7	8	1	3
6418398	yqiD	247	681	219	421	371	654	197	272	276	394	275	439	416	194	209	461	863	289	226	235	24	32	46	26	1	5	4	2
6423304	uspG	752	2114	665	1071	868	1996	591	867	686	1027	659	1248	1273	602	564	1135	3387	1417	985	1182	1287	1115	675	1113	293	279	124	160
6418479	ppdD	727	2427	788	1224	953	2019	637	1023	823	1278	740	1328	1296	630	735	1310	2448	1054	615	840	616	951	1084	705	175	852	784	184
6414398	hicA	390	1191	287	668	452	1005	298	450	357	550	326	726	651	279	333	633	1053	371	230	352	64	46	49	79	3	12	0	10
6420251	hicA	303	879	209	436	445	723	225	345	279	432	230	514	549	178	216	475	910	256	162	227	30	68	33	53	0	1	1	1
6421096	yhiM	419	1115	308	589	535	998	296	484	315	590	297	702	696	291	321	706	1432	631	428	406	125	134	84	151	9	15	4	5
6419845	pspD	62	231	46	65	46	114	27	36	34	59	24	72	70	30	27	88	108	38	37	46	4	0	1	0	0	0	0	0
6406138	yhjX	361	1120	371	571	391	1039	271	482	351	566	367	582	546	220	309	504	1168	465	418	438	139	90	72	161	1	68	8	2
6422362	yhjX	114	373	90	200	188	326	121	167	128	212	133	162	179	93	105	186	408	129	99	133	37	132	13	22	5	75	4	0
6417346	ydcD	544	1573	465	792	741	1545	473	673	554	909	556	833	861	458	453	903	1330	416	350	363	21	46	29	34	0	6	5	4
6422617	gntP	1585	4636	1383	2256	1672	4145	1150	1735	1430	2319	1405	2600	2636	1245	1489	2408	5061	1821	1392	1634	243	243	177	208	9	31	24	15
6418761	torI	383	1097	307	564	361	1026	305	455	411	507	339	570	634	271	310	590	1124	335	217	290	28	52	31	39	0	12	6	4
6416224	glcB	960	2769	867	1474	1159	2606	810	1218	1104	1513	931	1662	1727	746	812	1688	3156	1133	922	945	392	431	338	362	27	46	25	37
6416875	glcB	641	1844	541	928	819	1934	538	810	684	1140	618	1145	1079	533	587	1128	2417	836	613	712	117	135	80	117	6	6	20	3
6419736	dicB	76	176	67	95	59	176	45	83	78	84	69	125	153	44	48	95	280	117	102	84	34	34	16	29	0	0	3	2
6423246	yjgL	204	543	168	276	185	498	159	201	138	308	163	276	261	104	127	297	1128	352	247	220	341	721	485	694	71	271	105	121
6420670	ubiG	2	17	1	8	2	1	0	2	4	0	2	0	9	0	3	0	7	0	0	1	0	1	0	0	0	0	0	0
6418258	dnaB	1	2	6	0	0	1	0	0	1	0	0	0	0	0	0	0	0	1	0	0	0	0	0	0	0	0	0	0
6420644	yagU	897	2578	789	1289	1061	2113	631	1003	857	1183	696	1298	1514	663	680	1154	3907	1326	1049	1122	653	1008	375	725	42	264	58	38
6418136	ymgC	317	870	246	532	338	770	278	339	232	436	263	523	497	219	271	474	1313	627	445	310	162	177	68	145	1	78	7	5
6420219	ymgC	95	206	70	112	114	148	33	71	67	120	66	118	97	67	71	101	344	172	82	55	28	82	36	23	4	21	1	2
6418592	kbl	327	882	313	564	391	880	256	386	309	450	309	708	516	237	236	560	830	313	262	307	61	47	42	93	1	3	1	0
6421861	dhaR	1521	4406	1349	2189	1984	3856	1136	1774	1379	2289	1288	2352	2425	1080	1318	2343	4822	1574	1204	1441	251	257	205	254	7	37	33	2
6419400	sutR	537	1537	492	725	635	1239	369	613	511	741	415	872	919	411	468	903	1622	557	370	465	51	70	44	60	2	22	2	0
6418404	ribE	13	20	6	2	0	17	4	3	2	11	2	8	21	2	3	7	15	6	5	7	0	2	2	0	0	0	0	0
6420456	ribE	16	19	1	11	5	9	3	10	11	13	2	15	13	4	4	9	31	10	2	4	0	0	0	0	0	0	0	0
6421546	rplS	703	2036	663	1067	607	1433	393	640	490	710	458	872	799	476	413	833	1880	704	505	568	81	87	65	64	0	4	2	1
6417279	flgB	2318	6244	1980	3701	2646	5419	1875	2824	2192	3485	1977	3597	3462	1794	1818	3244	7578	2664	1967	2389	615	594	426	633	47	65	59	39
6416395	flgB	2312	6643	1963	3527	2800	6252	1817	2747	2286	3687	1953	4128	4020	1792	1864	4008	10006	3851	2812	3092	1254	1167	733	1015	54	190	81	63
6406066	torR	767	2156	675	1052	677	1870	565	861	707	1209	683	1295	1160	579	614	1132	3053	1180	895	1030	666	604	374	612	101	83	72	119
6419181	rssB	744	1985	621	1176	881	1945	544	995	611	1103	633	1340	1195	633	603	1372	5398	2015	1408	1744	95796	163600	150501	165406	177979	695723	267135	180148
6420097	rssB	767	2357	747	1484	1201	2213	714	1065	806	1185	688	1564	1273	691	623	1464	4636	1935	1314	1399	33862	95856	63370	52851	38078	275423	84768	36783
6419638	iaaA	385	992	321	468	408	791	275	377	344	489	246	603	575	246	301	541	1113	393	295	375	151	359	49	240	16	172	6	68
6422551	rpnC	392	1034	290	494	348	924	254	371	318	538	271	485	631	231	241	548	963	436	286	366	178	1148	157	419	15	1325	14	122
6417021	rpnC	353	892	294	447	369	778	271	345	265	468	254	458	505	239	265	487	1283	342	304	263	858	675	270	781	320	443	102	251
6422641	fhuE	1440	3932	1219	2073	1409	3632	1112	1478	1445	2140	1273	2421	2455	998	1197	2181	4822	1692	1208	1277	209	183	143	264	35	32	9	7
6419046	hisL	554	1621	512	877	729	1423	470	620	529	824	468	879	909	326	471	839	1546	554	426	467	42	78	59	65	1	3	9	1
6417160	hisL	286	636	200	275	250	482	147	249	243	300	162	330	387	157	149	343	690	252	235	189	22	23	9	39	3	0	1	4
6419790	adeP	665	2167	676	981	922	2120	559	974	785	1293	673	1443	1368	715	639	1323	2202	824	579	700	74	91	67	103	2	16	6	2
6416560	ygiD	305	959	382	514	545	850	319	492	320	532	335	626	611	284	362	603	1260	494	434	453	89	99	50	83	15	2	0	1
6421215	ygiD	426	1149	339	622	451	1116	309	435	422	547	372	723	739	355	375	689	1492	484	375	495	100	66	31	124	1	5	1	0
6418833	ribB	1182	2852	1030	1778	1221	2708	1018	1438	1163	1913	996	1570	1723	780	977	1485	3290	1307	941	1096	169	103	106	150	10	13	17	11
6416328	ribB	28	68	19	18	39	105	22	33	23	46	32	61	59	35	20	58	88	49	18	12	7	0	3	5	0	2	0	0
6419375	yddA	196	510	110	198	201	396	110	168	162	263	132	202	236	125	110	175	415	149	132	131	23	31	22	24	1	0	0	0
6423264	rnb	1065	2954	871	1526	950	2244	643	987	709	1024	590	1172	1079	518	511	955	2442	946	735	783	158	113	89	142	3	11	9	4
6417562	accA	0	0	0	0	0	0	0	0	0	0	0	0	0	0	0	0	0	0	0	0	0	0	0	0	0	0	0	0
6406177	ampG	649	2004	521	940	917	1757	458	713	611	916	569	1037	1106	525	527	1021	2421	750	682	633	775	995	458	974	120	458	108	168
6418502	rpnA	3701	10325	3248	5103	3905	8845	2894	3938	3325	5238	3108	5736	5456	2344	2899	5268	11944	4321	3284	3712	586	544	535	687	42	78	29	52
6405960	rpnA	3060	7934	2554	4172	3128	6600	2180	3300	2656	4205	2358	4332	4057	2022	2196	4067	10183	3786	3043	3391	711	546	430	576	32	54	28	29
6417240	yfgD	237	626	182	370	311	743	230	266	241	399	276	391	494	175	228	455	854	320	269	259	42	41	31	37	1	1	4	0
6416179	ykgV	74	309	92	167	114	321	96	120	126	151	96	202	229	101	113	166	566	151	103	152	154	110	62	177	18	32	16	22
6419316	cbtA	2570	6815	2318	3633	2750	5726	1975	2845	2364	3735	2244	3638	3553	1650	2053	3489	6203	2238	1811	2029	300	211	217	263	19	21	29	8
6419902	cbtA	758	1955	581	1023	884	1759	509	818	709	1064	556	1134	1184	585	548	1041	1904	779	536	617	93	126	77	95	1	4	10	0
6419850	yciU	555	1710	542	852	641	1554	462	741	603	877	542	1061	1098	441	503	835	2360	855	632	768	105	143	86	110	9	71	5	4
6417735	entS	154	458	161	249	158	360	118	155	114	157	109	232	146	105	107	166	546	143	153	148	33	77	34	73	4	17	10	3
6416144	yidD	699	1766	517	865	732	1498	470	772	503	840	474	966	985	371	464	970	1871	711	522	633	115	76	387	135	5	4	541	12
6420105	ecnB	200	681	194	344	204	573	162	255	236	376	203	386	346	148	174	338	844	291	174	265	56	54	22	43	8	1	3	0
6418460	cnoX	1702	5068	1517	2739	2116	4565	1343	2087	1806	2751	1552	2959	3018	1295	1502	2991	5654	2148	1590	1834	1082	1072	707	958	145	376	146	143
6417591	cnoX	396	1067	312	646	418	1155	330	511	389	632	353	671	679	325	308	603	1713	681	434	655	788	871	544	637	128	271	153	121
6419205	eno	485	1464	392	619	617	1457	393	650	535	795	413	857	990	499	395	991	1971	725	431	423	113	200	71	134	2	18	3	0
6406222	eno	329	960	230	442	426	1012	227	382	400	544	337	554	721	327	314	618	1388	438	317	382	69	63	30	65	1	1	3	1
6423298	yfiC	91	258	111	144	101	256	78	111	99	167	86	185	152	72	114	139	286	129	109	89	15	15	15	34	0	1	0	0
6405515	zapD	240	826	246	426	427	725	245	277	306	413	232	438	518	215	273	413	1741	683	496	430	1668	1561	787	1363	256	540	230	162
6419674	nudE	368	1077	291	516	509	851	291	406	324	562	372	604	809	285	363	700	1074	375	236	306	28	51	22	20	0	21	1	0
6405519	nudE	326	814	290	448	303	829	269	337	353	487	322	559	616	257	276	527	1096	312	307	274	16	40	17	20	1	2	2	1
6417890	kbaY	14	18	10	21	1	15	11	6	1	7	6	15	7	7	9	14	17	8	7	6	0	0	0	5	0	0	0	0
6422497	kbaY	55	198	46	121	55	156	53	66	46	93	47	110	94	40	40	133	191	103	32	53	6	10	25	14	0	7	0	0
6414539	yccF	88	248	74	119	59	219	65	90	70	127	73	117	129	71	65	81	275	98	56	68	137	6	33	17	26	1	10	1
6417569	ypfJ	719	1845	517	857	683	1769	484	736	687	998	573	1011	1231	509	561	980	2083	716	478	562	152	196	116	161	61	147	67	29
6423297	ypfJ	474	1583	423	657	566	1406	443	610	540	793	468	902	991	462	448	856	1613	629	441	528	62	91	63	50	9	15	9	6
6418239	ppx	680	2042	581	914	679	1637	477	798	680	928	509	1120	883	432	527	1050	2158	795	551	733	158	146	101	168	18	19	9	14
6418015	yihL	117	445	116	275	151	361	109	136	130	205	131	192	197	107	124	202	1066	310	189	214	10931	3102	431	738	6514	2957	88	158
6416441	yihL	566	1802	566	884	634	1652	514	767	549	1011	535	1087	1127	477	491	908	3404	1172	962	1114	6025	2873	6267	17769	2106	670	3644	6479
6406111	hemX	61	293	104	148	69	207	63	98	69	124	58	146	109	40	50	84	256	114	62	95	7	10	6	8	0	0	0	0
6419236	hemX	11	12	4	11	0	16	7	6	14	13	2	8	4	3	5	10	18	6	7	3	0	0	0	1	0	0	0	0
6406071	amiA	83	275	114	160	115	243	74	90	73	151	74	160	185	79	95	140	210	90	101	87	10	9	6	20	1	1	0	0
6415845	bisC	190	573	213	386	284	464	164	304	204	302	169	418	350	199	196	347	676	250	245	275	37	78	15	36	0	35	0	7
6420735	bisC	455	1167	408	645	431	1091	365	568	471	678	437	712	838	363	372	771	1134	466	353	379	44	28	30	29	0	1	0	0
6406073	cydD	0	26	4	3	0	2	0	0	0	0	0	3	0	0	0	0	0	0	0	0	0	0	0	0	0	0	0	0
6418166	accB	0	0	0	0	0	0	0	0	0	0	0	0	6	0	0	1	7	0	0	0	0	0	0	0	0	0	0	0
6418157	dgcQ	422	995	284	577	475	871	285	447	337	490	361	611	612	296	293	600	1235	448	341	393	87	56	39	50	1	3	12	2
6415952	dgcQ	292	745	297	358	329	741	209	295	254	379	237	480	403	217	247	443	846	337	228	313	35	65	17	31	1	13	4	4
6418302	uhpT	3216	9401	2831	4902	3396	8335	2283	3745	3095	4736	2718	4980	5045	2259	2345	4641	9233	3334	2276	2853	289	382	255	455	16	74	54	40
6418767	sgcB	583	1699	509	811	700	1661	505	728	582	919	520	991	915	502	453	841	2126	626	456	698	1057	1031	732	655	281	328	443	77
6415583	inaA	2678	7535	2091	3859	3239	7084	2156	3217	2704	4083	2179	4645	4452	2010	2108	4295	7580	2716	2017	2491	308	248	259	325	30	32	27	21
6417624	yagH	10863	30338	8664	15695	12970	27524	7717	12945	10258	16001	8828	18436	17343	8339	8457	17324	35366	12723	9206	11256	8558	5012	2574	3848	2414	1960	627	394
6421687	yagH	9299	25399	7547	13251	10897	23725	6565	10821	8616	13488	7249	15363	14907	6839	6767	14986	30089	11067	7851	9409	3612	5915	2751	2949	436	2810	687	233
6419464	yahK	573	1673	485	673	650	1366	427	637	515	936	479	877	907	415	494	756	2347	783	615	709	242	323	128	564	20	22	9	397
6406046	gsiA	1228	3577	1058	1932	1504	3154	1013	1576	1250	1817	1084	2027	2019	915	989	2044	4159	1587	1250	1328	800	346	186	999	109	120	46	240
6415683	gsiA	4	9	11	12	11	12	19	12	9	19	5	11	9	3	6	14	10	8	0	4	0	2	2	0	0	0	1	0
6406233	solA	1798	4812	1632	2593	2351	4522	1394	2029	1742	2750	1619	2911	2806	1228	1433	2599	6682	2634	1959	2404	721	683	485	741	47	85	33	23
6419216	solA	696	1904	529	884	745	1652	528	812	607	936	548	1082	1034	499	581	1037	2567	1086	674	818	302	311	151	258	9	42	14	43
6414673	hofP	736	2380	679	1044	825	1946	532	926	771	1049	587	1084	1095	468	531	1054	1974	689	524	674	90	77	39	66	3	9	7	7
6420519	yihX	60	194	60	123	80	114	45	91	57	70	43	79	110	38	43	86	240	83	55	72	12	6	0	4	0	0	1	0
6419260	argH	685	1426	549	811	634	1315	420	594	520	830	477	925	1105	406	395	810	2485	796	790	721	1873	1700	1547	1622	327	554	651	257
6418639	rarA	941	2771	839	1368	1138	2273	678	1053	939	1451	782	1678	1516	713	780	1588	6011	2158	1709	1833	1998	1901	1571	1790	157	296	285	101
6415842	apaG	4097	9553	2997	5256	5210	7681	2520	3883	2350	4051	2289	3997	3980	1866	2175	3677	9693	3378	2297	2842	512	464	416	398	33	56	36	11
6416464	apaG	0	0	0	0	0	0	0	0	0	0	0	0	0	0	0	0	0	0	0	0	0	0	0	0	0	0	0	0
6421712	yqgD	350	929	285	418	365	916	291	420	281	479	265	578	596	286	256	538	782	235	188	264	16	26	28	28	0	5	4	2
6423107	yqgD	133	394	134	215	149	324	110	199	153	254	131	253	265	118	125	223	354	124	72	133	9	12	2	15	0	0	0	2
6419708	hybG	565	1467	443	749	474	1473	419	708	510	858	436	914	862	500	434	850	1676	622	408	451	63	138	59	77	14	54	3	1
6417343	potH	2354	6987	1951	3477	2700	6198	2009	2908	2392	3709	2042	4033	4123	1948	2011	3740	11581	4055	2938	3648	3305	3371	1943	2860	349	736	253	270
6419278	uvrB	1334	3552	1115	1888	1561	3248	941	1552	1285	1958	1038	2202	2116	853	1029	1933	5234	1840	1363	1545	1113	1101	778	1072	123	218	158	81
6420387	ubiJ	313	715	202	357	271	608	193	240	205	328	224	365	393	156	184	398	815	276	220	236	40	21	20	33	2	4	1	0
6419821	beeE	772	2415	642	1089	974	2093	639	947	700	1079	580	1156	1334	554	555	1161	3461	1173	851	965	728	1546	408	1536	111	909	120	693
6416108	melA	561	1768	496	908	685	1604	434	777	604	872	560	960	1013	420	570	851	2609	1072	856	807	1191	2585	1108	946	189	1980	482	171
6405984	yjaH	780	2237	602	1043	971	2488	714	1001	1240	2094	1018	1987	2743	1022	1082	2097	1321	617	374	490	12	12	13	14	0	7	2	0
6420250	rfbX	539	1537	445	730	608	1488	401	583	477	726	435	777	873	401	432	721	2347	997	822	604	547	1139	328	506	33	392	73	74
6420972	yigZ	2150	6137	1719	3025	2196	5467	1474	2453	2032	3091	1770	3743	3586	1423	1599	3299	7601	2987	2122	2643	1848	2172	1136	2016	349	781	270	236
6417872	yagB	1145	3402	1037	1818	1259	3123	1027	1446	1171	1806	1063	1967	2040	866	1116	1973	5084	1880	1409	1320	1794	1716	1153	1680	412	624	430	385
6417201	yagB	767	2193	617	1060	1138	1901	612	993	713	1273	695	1290	1371	666	694	1344	3715	1257	1047	1091	1675	1645	969	1331	437	889	411	320
6423180	fur	14	30	5	17	6	6	4	2	0	7	4	2	1	0	0	0	14	14	1	10	0	0	1	5	0	0	0	0
6416609	yjbM	494	1492	398	703	498	1492	445	659	639	919	520	950	936	426	435	958	1622	541	430	448	8	38	13	22	0	5	2	0
6417517	qseG	340	1399	286	493	407	985	300	408	326	614	358	674	604	309	316	647	1212	535	298	318	93	70	32	75	12	11	10	5
6422033	qseG	528	1613	476	716	739	1546	423	678	564	924	441	1030	996	437	474	960	1548	569	356	509	74	120	52	97	2	3	0	2
6416847	frmA	349	1251	348	547	589	956	280	448	310	485	268	471	568	236	260	527	1295	469	352	383	126	206	101	107	2	42	4	6
6421588	zntA	1505	4502	1323	2147	1676	3430	1056	1681	1329	1969	1128	2467	2238	1038	1081	2468	4611	1623	1235	1485	584	472	400	763	15	33	17	21
6419804	zntA	990	2730	838	1463	1022	2550	692	1150	835	1404	850	1523	1435	628	675	1431	2558	889	743	957	373	342	288	556	12	17	11	1
6421794	dapD	1099	2310	912	1414	1093	1759	896	1078	910	1839	1075	1090	1158	558	961	942	2243	972	751	856	142	77	114	105	15	7	3	26
6418688	dapD	5118	13634	4042	6948	5139	11742	3605	5407	4736	7184	4099	7661	7490	3690	3587	6896	14640	5124	4170	4785	733	707	520	762	34	66	41	31
6419526	ycgY	39	97	36	44	45	62	28	34	24	59	19	50	56	36	26	64	158	55	54	65	24	5	9	13	0	1	0	0
6422088	ydeO	24	65	17	42	57	48	23	27	25	31	20	57	46	15	25	41	66	34	24	33	11	1	9	1	1	0	0	0
6420772	rpmC	13	80	28	29	25	68	9	29	27	42	30	24	43	16	19	44	70	23	31	21	5	5	2	4	0	0	0	0
6417169	rpmC	3	4	5	4	0	5	0	5	2	0	4	3	1	0	0	0	4	6	3	1	0	1	0	0	0	0	0	0
6421600	rnc	33	86	21	68	7	34	7	20	6	20	5	16	24	6	7	9	108	44	26	49	4	3	13	23	0	0	3	0
6416251	rnc	22	185	32	123	77	71	13	30	17	22	15	30	11	9	8	22	186	56	60	74	11	22	9	130	0	0	0	15
6420495	ybgO	1815	5317	1405	2648	2412	5037	1541	2207	1923	3012	1865	3299	3125	1329	1644	3152	7604	2595	2039	2430	1662	1741	1011	1485	143	357	136	151
6418443	ybgO	3352	10261	2789	5050	3986	8977	2626	4352	3597	5393	3243	6074	6183	3008	2924	5777	17238	6078	4196	4624	5077	4961	3154	4439	539	1085	521	462
6419328	hisG	457	1376	431	659	493	1149	410	635	474	669	358	755	804	344	406	695	1347	408	317	370	75	64	69	50	0	7	0	7
6416926	ygeX	0	7	0	0	0	1	0	0	0	4	0	0	0	0	0	0	0	10	0	1	0	0	0	0	0	0	0	0
6406240	hybF	3083	8068	2267	4157	3605	7887	2237	3518	3027	4504	2404	5253	5363	2325	2380	4937	8477	2804	2054	2708	283	356	247	414	23	18	29	22
6419208	rsxC	47	171	41	49	32	57	25	30	37	40	29	50	82	25	30	63	140	57	30	42	3	0	20	1	0	0	0	0
6422525	yneG	1584	4253	1246	2107	1671	4230	1159	1850	1461	2227	1469	2623	2592	1240	1247	2456	5186	1956	1412	1579	336	266	168	341	11	23	8	9
6421385	ycfJ	340	939	300	525	364	914	221	376	291	436	270	500	511	207	238	507	1334	409	335	347	161	181	88	139	6	21	15	7
6420278	yggT	319	820	264	425	332	737	245	376	272	406	265	498	467	210	240	467	1032	395	318	351	81	100	90	94	1	17	7	2
6406060	yggT	1135	3506	1029	1665	1256	2990	935	1297	1066	1761	1071	1808	1714	766	831	1782	3378	1064	893	973	205	296	146	248	52	29	24	52
6422265	atoB	416	1092	355	626	583	1170	292	504	423	573	404	675	803	308	305	582	1799	692	515	508	76	79	78	81	1	36	1	1
6417432	atoB	613	1831	545	905	965	1726	541	753	807	922	571	1157	1131	596	532	1040	2891	900	948	863	81	125	115	180	0	5	4	21
6420569	ydaV	1903	5448	1563	2776	2557	5241	1502	2327	2011	3069	1511	3426	3341	1546	1600	3212	6120	2169	1458	1930	309	305	210	341	18	24	25	17
6417810	ydaV	1475	4106	1175	2023	1658	3590	1075	1709	1378	2289	1212	2504	2419	1212	1144	2387	4172	1425	1100	1413	198	265	154	427	23	55	38	70
6415554	azuC	106	268	111	154	178	335	101	125	122	167	105	170	216	93	73	153	391	171	112	102	11	27	10	29	0	0	0	4
6422166	mraY	0	0	0	0	0	0	0	0	0	0	1	0	0	0	0	0	0	0	0	0	0	0	0	0	0	0	0	0
6420748	rfaE	3627	9305	2751	4675	3972	9304	2653	3982	3803	5335	2876	5894	6159	2556	2736	5394	9007	3150	2150	2683	273	259	255	364	12	29	30	104
6415858	rfaE	556	1706	497	918	721	1463	483	639	604	978	474	982	970	483	467	882	1969	825	568	674	108	106	98	146	8	10	5	1
6420844	rfaH	12	80	13	60	10	24	8	16	4	3	0	8	18	1	2	23	12	6	3	3	0	1	0	2	0	0	0	0
6417864	glnG	617	1779	472	916	591	1601	462	713	564	942	425	1061	1036	511	416	1041	2693	1003	707	1094	2105	2158	1116	2442	319	752	317	312
6417193	glnG	195	594	174	263	196	490	130	196	145	286	127	406	285	152	130	355	685	349	234	323	282	897	1770	1366	40	229	915	267
6418016	dgcN	418	1197	374	683	520	1048	329	534	507	714	399	880	794	359	389	716	1906	723	555	369	142	124	67	99	9	6	10	9
6422492	fadH	529	1324	386	610	581	1271	342	571	466	677	404	843	769	309	405	907	1500	507	451	511	51	53	36	85	1	6	1	6
6405956	ribA	128	277	101	139	144	214	93	144	111	153	94	181	148	83	90	148	313	102	112	94	33	4	28	22	3	4	15	0
6423101	arcA	28	96	34	48	10	8	5	6	1	5	2	7	5	1	0	19	4	12	3	4	2	0	3	2	0	0	0	0
6405971	arcA	64	120	18	74	26	26	4	11	8	5	4	11	7	0	3	5	20	2	2	9	5	0	4	2	0	0	0	0
6421530	yiaY	347	921	268	478	285	697	231	338	262	391	253	486	414	178	202	401	1008	307	270	295	181	84	89	536	67	8	16	197
6418231	narX	407	1152	331	551	313	1004	307	496	343	613	336	660	619	290	312	646	1512	489	339	400	35	35	33	38	0	4	5	0
6414502	ytfB	2172	6167	1686	3145	2230	5076	1586	2521	1933	3174	1776	3509	3365	1554	1658	3316	9195	3461	2408	2819	9012	7806	4338	9061	2408	3493	1489	1854
6415541	ytfB	1460	4093	1160	1950	1738	3521	1052	1588	1458	2195	1195	2272	2152	1031	1108	2107	6000	2153	1536	1836	3549	4515	3234	4712	714	1488	1346	807
6421760	hlyE	0	0	2	2	0	0	0	0	1	0	1	1	3	0	6	0	3	3	5	0	0	2	0	0	0	0	0	0
6419157	yqjD	29	65	9	38	24	43	15	21	21	27	24	44	39	7	14	24	53	11	21	31	0	3	0	2	0	0	0	0
6423276	srmB	172	536	139	264	117	227	96	136	56	111	62	91	88	57	52	119	238	126	101	92	9	23	11	31	0	12	1	2
6421140	ymdA	479	1438	446	804	586	1354	388	513	506	773	434	800	871	343	374	783	2633	994	669	666	373	399	272	339	13	19	15	7
6417423	yfeN	225	687	207	274	232	573	203	273	240	378	224	422	448	189	211	438	1028	442	281	295	75	62	40	70	1	5	4	2
6418729	ybiJ	500	1485	491	706	684	1408	397	584	459	776	436	856	801	362	405	776	2177	906	528	622	2022	1715	425	775	1008	969	156	163
6421112	ybiJ	173	564	166	316	235	538	175	229	217	352	199	336	366	135	145	310	854	300	232	279	391	349	211	101	151	163	94	2
6419459	yafX	577	1783	503	838	709	1964	616	808	647	1110	703	1166	1158	568	531	1122	2242	728	617	609	166	221	207	230	20	72	50	41
6420391	yafX	2874	8031	2476	4267	3357	7602	2251	3306	2741	4204	2540	4657	4711	2336	2251	4333	8958	3235	2545	2822	3273	3161	1980	3294	640	1084	542	607
6423330	ccmH	3	24	4	13	5	30	5	6	0	13	14	6	24	4	8	12	18	13	10	7	0	0	0	0	0	0	0	2
6406176	corA	1342	3399	1146	1966	1598	3150	1065	1425	1200	2069	1182	1880	2038	925	1102	1776	3886	1367	1087	1104	191	186	173	207	7	19	12	18
6416812	tgt	467	1413	433	695	385	1124	381	512	347	589	329	636	523	211	235	452	854	382	239	305	25	42	33	20	7	9	0	5
6422337	xanQ	272	671	193	272	252	635	204	243	230	358	188	354	438	173	207	339	775	264	224	234	75	64	41	66	1	10	20	7
6416701	xanQ	256	672	215	371	339	725	216	340	251	392	196	391	450	198	204	463	902	294	240	414	31	97	40	72	0	31	0	0
6418357	trpA	2869	7968	2361	3900	3421	6967	2171	3286	2499	3969	2448	4636	4720	2202	2377	4386	11434	3757	3061	3387	460	499	363	590	40	37	40	15
6421674	yfdX	938	2604	903	1313	981	2193	681	1030	873	1423	849	1383	1612	662	817	1373	2896	1002	846	870	160	221	128	133	9	8	13	26
6418320	yfdX	786	2092	663	1179	855	1950	564	882	807	1176	719	1205	1455	553	614	1276	2935	942	796	869	167	122	119	146	13	10	7	2
6421645	rlhA	962	2943	905	1532	1359	2669	864	1306	1032	1602	936	1864	1768	806	902	1698	3046	1176	860	997	178	191	139	158	1	25	12	13
6422115	aceF	13	77	3	14	11	29	6	11	1	29	12	10	23	12	15	23	27	22	10	8	3	0	3	0	0	0	0	0
6406192	aceF	0	14	0	14	0	0	0	0	0	0	1	0	0	0	0	0	1	0	0	1	0	0	0	0	0	0	0	0
6418055	waaL	191	611	169	329	284	499	145	224	241	313	170	347	380	209	166	324	988	383	279	146	60	71	44	64	3	17	5	15
6420237	pstB	0	1	0	0	0	0	0	1	0	0	0	2	0	1	0	7	0	1	0	0	8	0	0	4	0	0	0	0
6417120	nudL	2057	5958	1763	3115	2559	5367	1693	2448	2111	3248	1834	3664	3478	1680	1747	3455	7191	2563	1956	2166	475	509	334	560	26	44	18	36
6406020	ogt	114	358	89	146	131	364	83	138	108	191	97	168	204	106	65	220	451	156	83	102	25	54	43	16	0	19	8	0
6421979	ogt	535	1676	490	904	700	1532	435	750	508	878	517	1008	953	443	497	958	2031	662	501	554	111	80	70	131	1	3	3	3
6420611	mgtA	139	370	76	190	117	284	98	103	106	151	77	127	174	76	79	129	309	100	59	81	15	3	10	3	5	6	1	0
6416928	alsE	393	1425	409	610	574	1111	348	478	405	671	402	733	741	315	361	692	2015	770	526	490	627	848	387	478	49	349	62	39
6416277	infA	0	1	0	4	0	0	0	0	0	0	0	0	0	0	0	0	0	0	0	0	0	0	0	0	0	0	0	0
6419532	cadA	285	637	160	348	188	661	183	235	241	385	194	403	394	194	161	355	1155	464	313	278	891	984	459	775	160	643	180	95
6405556	msyB	1860	5022	1464	2503	2111	4647	1263	1981	1840	2514	1488	2881	2944	1386	1470	2875	5507	1961	1443	1628	561	504	332	606	17	79	36	39
6417922	glmS	318	943	276	424	248	878	248	344	269	432	265	518	470	183	271	490	1190	411	275	256	55	49	32	43	1	0	0	3
6421185	cdgI	30	63	20	30	12	33	16	21	23	14	13	24	29	14	8	27	110	56	46	18	7	22	7	36	2	0	0	0
6419162	ygeY	273	892	222	402	346	673	224	312	263	465	274	447	436	202	260	393	1090	369	299	298	84	51	25	81	12	0	0	0
6421682	ymfI	777	2514	793	1275	1075	1978	648	899	786	1117	715	1368	1295	644	668	1315	3975	1448	945	1073	758	1082	800	701	159	475	184	114
6421820	ydiY	282	835	229	340	226	589	212	309	212	389	199	454	410	180	186	378	642	283	199	238	46	31	22	47	5	3	0	0
6419340	yibH	1519	4101	1286	2291	1777	4011	1062	1744	1436	2394	1200	2540	2677	1256	1244	2700	4330	1638	1157	1452	242	202	262	245	15	23	44	8
6421467	yibH	3521	9144	2856	4938	4140	9113	2607	4006	3310	5016	2888	5683	5605	2575	2703	5614	8670	3094	2300	2738	368	329	184	296	54	114	34	16
6417549	sseB	2313	6153	1748	3139	2639	5609	1534	2473	1978	2944	1596	3187	3029	1412	1531	2980	7175	2599	1663	2054	438	888	447	691	43	265	82	49
6415622	sseB	1828	4651	1562	2568	2027	4053	1294	1846	1525	2595	1417	2535	2373	1083	1324	2381	4808	1571	1297	1585	254	408	281	743	20	104	76	197
6416891	rsgA	41	100	33	60	71	83	27	32	36	35	32	52	59	25	29	68	171	41	32	24	17	7	2	16	0	4	0	7
6422157	curA	2068	5442	1527	2647	2379	5077	1504	2349	1941	3054	1786	3187	3425	1533	1648	3201	6109	2183	1536	1686	281	262	200	333	11	39	19	14
6420915	curA	1148	3103	963	1662	1400	3152	873	1378	1160	1747	948	1984	1962	811	870	1908	3408	1176	920	1065	117	176	123	161	7	26	9	17
6414465	dinD	363	894	284	401	508	755	284	356	300	503	279	482	562	315	306	495	1347	458	325	296	50	57	56	54	2	10	4	0
6421556	rpsA	1	0	1	1	0	0	0	0	0	1	1	1	1	0	0	0	6	0	0	0	1	0	0	0	0	0	0	0
6418237	cysK	438	1323	385	676	551	1192	343	530	466	738	478	806	833	369	412	815	1644	532	391	529	77	46	54	56	6	5	2	7
6423127	cysK	322	1129	296	495	396	893	219	347	334	531	285	541	602	306	281	512	982	376	324	341	52	47	37	104	11	5	3	69
6420618	gph	2912	8113	2326	3993	3058	7143	2043	3135	2537	4025	2306	4529	4402	2004	2061	4305	8104	3061	2280	2571	460	438	351	432	19	53	32	7
6420360	ybcM	1224	3439	1000	1940	1388	3047	914	1350	1140	1928	1005	2024	1883	785	974	2006	6118	2298	1759	1841	2507	2426	1313	2209	238	520	168	212
6422209	yjaA	174	471	109	191	132	375	95	172	130	242	119	256	190	97	84	211	524	207	205	183	199	268	926	122	16	85	500	14
6414672	fdoG	883	1653	667	1055	835	1615	720	965	880	1607	877	945	950	477	841	874	1986	785	681	720	93	58	100	80	4	5	10	4
6421664	fdoG	616	1019	494	728	606	883	418	617	488	946	570	631	577	235	532	485	1390	596	501	607	510	174	375	223	60	43	47	7
6414455	opgG	105	295	134	129	115	254	77	124	108	126	112	127	162	59	70	111	524	187	125	124	19	21	16	28	1	1	7	5
6422413	opgG	97	221	86	143	104	228	68	79	73	96	102	100	164	48	78	113	384	109	124	78	14	16	7	12	0	2	9	0
6421431	pykA	529	1286	432	638	579	1316	379	602	441	689	364	718	755	354	342	804	2835	1069	775	864	222	220	106	151	11	13	10	6
6418366	queD	206	674	141	301	318	666	182	259	284	413	193	399	391	189	186	329	683	271	150	226	34	53	23	29	0	0	0	0
6420776	cstA	655	1810	574	804	600	1433	526	715	593	953	551	1058	1066	459	591	991	2576	922	713	783	413	380	227	330	44	108	24	14
6421435	marC	145	338	96	140	124	292	102	157	101	159	118	202	176	100	106	201	411	120	103	120	25	12	17	10	5	3	0	11
6418979	marC	552	1597	492	884	670	1461	464	631	651	853	532	842	1001	414	498	895	1544	565	393	485	69	58	48	72	2	1	3	10
6421136	glgA	681	1995	552	967	812	1725	483	808	667	1050	599	1138	1118	581	517	1011	2317	818	645	886	105	73	43	93	1	6	8	5
6416210	ubiF	263	635	206	312	288	499	205	219	229	360	208	409	479	183	166	433	1242	320	238	289	140	204	65	110	19	31	8	14
6423278	argR	314	859	276	396	298	614	179	272	266	338	217	364	382	184	197	342	808	309	222	231	33	31	27	43	0	0	4	9
6418828	ygiZ	17	57	20	30	32	63	8	14	22	40	20	43	37	10	17	34	84	27	19	12	11	6	24	37	10	0	3	0
6416204	ygiZ	3	5	8	5	2	14	4	4	10	3	0	3	13	3	4	8	66	12	7	0	0	8	6	0	0	0	0	0
6419959	ulaF	1620	4456	1282	2317	1716	4097	1126	1833	1503	2502	1264	2606	2504	1136	1281	2334	4869	1698	1406	1586	199	321	171	332	15	22	11	7
6420833	ulaF	1426	3901	1149	1936	2187	3416	871	1662	1316	1844	1012	2012	2065	917	1055	2164	5291	1634	1231	1386	239	207	174	263	11	36	5	21
6419254	tdcE	587	1733	554	904	685	1621	478	727	614	973	503	1168	965	509	572	1058	2140	791	632	692	177	158	140	164	4	11	11	4
6421035	ynfS	780	2214	664	1045	1030	1952	596	867	707	1128	638	1417	1314	623	596	1377	3310	1369	987	954	332	304	360	1201	116	177	140	471
6417310	ccmA	613	1848	661	929	719	1708	509	859	710	1121	605	1209	1083	469	585	1030	1605	580	427	430	39	90	56	100	5	6	4	14
6418409	ygcR	3259	8085	2357	4431	4605	7836	2183	3612	2878	4481	2464	4938	5309	2641	2548	5264	13338	4419	3313	4191	706	690	510	674	13	66	22	35
6420062	frdA	1240	4068	1179	1927	1171	3447	1075	1682	1226	1987	1087	2300	1883	766	1054	2182	4985	1991	1269	1632	1521	4405	847	1374	219	2762	165	129
6416152	php	746	1892	555	1055	927	1965	583	931	765	1165	652	1292	1347	593	739	1303	2850	929	598	797	99	142	109	94	7	6	16	14
6414395	mnmE	81	164	48	83	56	167	25	54	47	78	49	120	86	30	44	96	230	45	31	55	2	2	5	4	0	0	0	0
6417002	mnmE	82	252	76	89	54	113	21	42	45	79	39	97	73	46	44	88	138	34	44	44	0	0	1	0	0	0	0	1
6421544	agaV	1267	3771	1157	1967	1635	3578	1056	1534	1380	1965	1194	2252	2456	1075	1067	2096	4772	1849	1244	1359	397	331	244	382	25	52	31	10
6417247	cpsG	224	588	179	276	262	503	138	203	189	288	146	307	336	170	155	263	821	234	161	184	62	76	36	39	2	0	9	4
6422485	yoaA	278	854	242	409	304	805	245	370	275	370	242	509	541	260	254	404	866	306	227	267	15	52	23	39	1	5	1	1
6419049	ydfT	1415	3686	1163	2043	1684	3519	1030	1574	1252	1929	1105	2243	2287	1018	1199	2154	4460	1504	1159	1266	214	263	191	245	24	47	15	8
6415825	yaeQ	1839	5586	1620	2789	2190	4679	1349	2164	1801	2579	1433	3193	2957	1288	1251	2775	6674	2474	1629	1952	1661	1370	1176	2010	341	310	429	401
6421679	rpsU	832	2384	691	1172	910	2091	643	964	824	1235	736	1376	1399	592	721	1277	2564	912	640	800	133	124	98	116	2	12	13	13
6418325	rpsU	437	1131	315	649	463	1032	273	417	341	574	268	627	675	256	287	583	1196	448	280	387	57	64	53	52	1	10	1	0
6420865	agp	252	764	233	405	305	677	220	318	250	383	224	468	353	223	188	410	782	355	272	249	74	42	84	99	11	2	10	25
6420010	agp	523	1613	445	705	576	1266	342	549	481	821	417	810	830	353	375	800	1640	516	411	453	69	73	64	77	3	3	6	3
6417210	dinG	978	2657	795	1418	1002	2281	767	1109	964	1656	874	1511	1535	709	797	1412	4428	1592	1180	1264	2029	1887	1125	1815	281	554	273	284
6419525	dinG	589	1679	557	973	841	1505	487	805	617	926	546	1015	1083	478	492	979	3467	1114	836	995	1796	1491	822	1473	265	540	158	186
6416644	hyaC	1357	4235	1166	2153	1584	3655	950	1630	1391	2262	1135	2363	2386	986	1090	2209	4897	1635	1202	1481	374	525	385	421	24	66	37	13
6421929	yqcC	1322	3720	1093	1785	1677	3280	1018	1556	1244	1919	1076	2262	2227	1058	1129	1874	3765	1377	1021	1231	146	171	146	160	4	55	16	14
6421677	relB	135	384	113	172	95	269	68	131	61	116	60	136	167	84	54	87	285	97	83	105	4	7	3	2	0	2	0	0
6418923	gntT	472	1674	461	788	573	1327	338	582	445	726	384	857	896	386	365	735	1826	598	542	574	110	81	277	122	0	24	133	0
6417044	gntT	921	2760	807	1377	1115	2105	649	920	830	1139	677	1444	1288	669	642	1187	2576	1008	747	880	72	103	75	114	1	7	5	5
6418516	yqcC	547	1497	479	859	542	1450	385	595	599	695	465	1057	1010	385	412	889	1587	615	413	549	44	56	51	78	2	11	2	2
6418671	dapA	1499	3240	945	1544	1917	2318	679	987	806	1126	638	1287	1239	632	610	1158	2879	1089	825	988	285	323	160	218	40	58	20	10
6417989	bhsA	412	1330	335	671	487	1228	305	550	442	666	421	709	723	337	309	685	1845	642	537	485	271	274	146	239	31	63	23	8
6422580	yceH	4289	12227	3576	6095	5354	10847	3416	4960	4122	6426	3505	7009	6803	3164	3311	6592	15256	5375	4053	4768	1310	3027	1194	1570	76	1621	202	214
6419094	osmF	614	1631	456	807	599	1281	411	622	573	748	485	920	883	476	453	832	1470	527	452	476	61	81	87	81	8	10	15	0
6416172	osmF	547	1496	434	785	597	1350	340	560	464	773	422	979	740	426	391	902	1304	531	350	475	64	283	52	58	1	515	2	1
6419237	cho	318	830	232	464	299	712	252	374	304	468	280	568	454	250	222	485	1102	411	315	318	64	68	46	72	35	15	0	0
6417284	glnB	734	2168	643	1016	708	1771	560	902	698	1209	629	1412	1123	467	544	1333	1230	494	363	477	60	43	33	63	1	9	2	0
6415865	glnB	899	2761	693	1321	1290	2289	659	1020	847	1342	781	1764	1547	632	680	1489	1815	605	487	618	49	44	86	101	9	7	7	10
6420540	xthA	577	1730	522	978	546	1523	484	730	597	956	476	997	1027	553	481	1002	2156	754	512	654	53	76	64	114	6	9	9	6
6416755	yadG	351	804	205	434	315	657	215	366	286	388	248	421	495	212	191	436	1526	397	349	339	634	566	283	384	129	151	65	27
6420966	ybgD	266	809	217	351	246	794	260	345	251	415	193	469	495	233	230	382	918	336	256	281	79	101	51	95	8	14	6	9
6418454	deaD	88	143	32	70	43	42	24	43	22	23	18	52	40	13	13	49	432	66	138	136	5058	696	2221	3011	2175	518	1759	897
6420664	yfjH	190	712	159	295	256	500	147	220	216	323	141	290	355	149	185	315	735	228	176	166	26	26	6	24	5	12	4	0
6418425	minC	28	102	33	26	71	118	55	44	47	73	69	47	80	30	48	40	146	54	63	51	1	1	4	0	0	0	0	0
6423138	yeiG	2700	7359	2106	3613	3148	6569	1969	3100	2499	3904	2363	4685	4697	2003	2093	4182	7485	2817	1979	2387	282	332	1735	449	5	26	2456	185
6415667	yecE	3493	10172	2966	4998	4485	9386	2809	4176	3439	5110	3055	5604	5945	2859	2842	5397	9992	3462	2609	3146	488	530	392	552	48	122	57	31
6423165	yfdE	116	275	113	186	99	260	75	116	75	160	99	188	136	56	73	152	304	119	79	125	31	17	22	20	0	3	12	0
6420482	yihP	1900	4853	1529	2637	2400	4683	1477	2153	1792	2974	1558	3218	3237	1359	1511	3145	6005	2144	1426	1749	2150	261	234	233	627	79	13	7
6422136	yiiR	1976	5202	1697	2753	2546	4963	1506	2353	1803	2895	1674	3442	3255	1700	1723	3122	5986	2365	1702	1899	217	296	148	300	3	35	12	22
6422327	ydeM	345	1179	317	534	445	965	273	420	338	586	328	597	537	253	339	551	1050	402	291	281	65	100	45	50	13	16	7	8
6417974	yjbJ	3914	10931	3398	5589	4648	10110	3158	4491	3634	5733	3493	6503	6347	2854	3050	6239	13001	4694	3384	3638	1289	595	453	621	505	170	56	35
6406235	fkpA	2074	6511	1930	3180	2241	5718	1622	2439	1951	3274	1918	3598	3453	1635	1722	3237	6495	2264	1677	2020	224	213	229	244	11	7	12	15
6419218	fkpA	900	2625	810	1315	1103	2275	702	1088	948	1393	777	1598	1468	625	678	1458	2847	1054	801	951	100	161	74	111	12	6	10	3
6419021	panF	441	944	291	442	445	981	265	400	368	580	331	596	656	310	268	624	859	251	176	278	23	22	45	16	1	5	2	3
6419895	ykgM	100	389	102	141	183	363	78	179	118	241	111	225	201	101	84	162	373	108	108	95	29	15	13	19	0	3	2	2
6419309	ykgM	244	637	207	339	380	560	140	259	209	295	189	394	382	188	191	317	934	400	286	295	145	77	86	136	22	24	20	14
6416904	qorA	952	2879	835	1418	1167	2399	788	1181	940	1389	840	1714	1542	777	813	1571	3188	1274	801	1012	173	1578	91	134	10	1737	4	7
6418232	narG	7	36	6	23	21	102	0	7	3	5	9	16	5	12	7	19	40	13	10	9	0	0	9	1	0	0	0	0
6417074	insJ	1138	3229	867	1497	1335	2819	816	1187	973	1530	885	1738	1846	805	927	1518	3064	1156	842	941	126	166	102	155	8	28	4	6
6406019	ykfA	176	472	149	279	173	424	109	175	204	305	138	266	259	134	124	285	863	319	196	230	855	788	532	692	225	464	267	175
6419705	gspI	1550	4640	1318	2365	1937	4207	1216	1915	1582	2523	1404	2774	2896	1205	1326	2736	4642	1647	1320	1528	230	320	150	321	15	74	10	18
6417677	gspI	1292	3447	1031	1887	1465	3228	1007	1364	1169	1772	1077	2112	2376	992	1000	1949	3989	1380	1055	1092	207	224	115	171	5	15	15	7
6415962	fliZ	46	117	45	69	59	118	42	51	50	82	52	75	114	48	43	66	188	85	110	34	3	1	14	17	0	2	2	0
6418167	fliZ	141	393	90	211	150	347	97	158	130	231	107	217	239	94	100	261	380	142	106	124	10	9	15	15	0	0	1	0
6419796	fimA	492	1527	420	792	583	1492	407	638	508	818	415	851	821	389	369	939	2203	988	638	703	1715	2227	1256	1766	329	672	295	232
6421632	sgbH	27	63	18	44	45	66	19	22	42	53	43	74	74	33	34	84	190	77	39	64	10	8	7	4	0	0	2	0
6419158	sgbH	1132	3514	1067	1745	1326	2703	851	1236	1166	1671	931	1943	1865	860	917	1775	3107	1082	943	1202	211	214	158	229	12	62	7	13
6422699	yddK	304	978	289	504	399	872	281	456	361	441	309	483	673	263	277	587	1018	303	256	284	8	36	22	37	1	0	4	0
6421606	yddK	52	232	79	153	136	198	73	118	61	96	95	142	137	63	47	140	333	81	101	85	40	20	16	22	0	0	0	0
6418769	dam	89	213	62	90	96	154	41	60	83	92	47	90	101	45	48	97	191	67	51	54	17	17	9	22	0	0	0	5
6417429	nadK	23	56	12	22	16	18	7	3	1	3	4	18	14	5	9	21	20	12	10	16	2	3	0	0	0	0	2	0
6418175	yfjP	396	1020	316	589	448	1093	320	498	446	569	327	672	693	306	336	613	1389	508	352	425	140	86	84	87	9	23	4	1
6415567	hdeD	32	69	26	46	51	83	27	60	25	51	30	48	74	42	38	52	381	68	117	47	1	5	3	2	0	0	0	0
6419387	potF	2989	8390	2584	4445	3660	7504	2477	3613	3103	4663	2763	4717	4765	2166	2552	4244	13558	5111	3933	4086	4721	4126	2938	4120	477	899	445	426
6418898	potF	264	723	193	329	267	636	190	313	227	351	207	436	401	181	221	404	1773	520	428	499	962	772	383	755	121	100	46	140
6406205	rluF	162	445	173	242	253	376	148	225	149	246	150	303	315	126	116	267	818	270	251	212	36	55	61	42	6	2	9	2
6417772	stpA	266	647	205	339	249	530	173	244	222	292	159	395	399	175	207	382	1233	499	384	338	107	123	85	102	1	19	5	0
6420531	stpA	195	535	183	296	236	530	152	277	182	241	140	312	317	128	154	300	933	314	212	264	29	28	30	45	0	4	3	0
6421214	ykgG	1526	3028	1191	1854	1534	2782	1230	1725	1393	2545	1568	1933	1954	763	1398	1621	4539	1730	1506	1551	557	564	433	607	52	60	57	39
6416559	ykgG	443	1340	393	705	552	1230	349	531	373	643	369	749	673	353	336	626	1811	719	636	553	403	303	165	279	28	39	10	9
6419862	ygaV	162	366	98	223	199	365	95	180	122	231	112	246	267	116	106	228	472	134	89	115	13	19	13	23	0	1	5	0
6421528	ygaV	206	468	141	246	208	417	147	187	196	288	177	343	307	143	171	355	646	166	138	160	25	72	9	17	1	74	0	1
6420677	adeQ	426	1279	401	642	441	1161	361	528	430	706	356	708	823	410	348	765	1623	647	519	479	119	101	63	93	2	13	3	0
6419445	adeQ	324	885	275	354	316	843	246	298	310	483	250	520	534	249	255	432	1058	451	328	268	93	86	74	102	6	0	7	1
6416430	fadR	1	7	2	4	0	0	0	0	1	1	3	0	8	4	1	3	5	6	0	45	16	6	1	206416	5	2	149	381791
6422725	tdcB	702	1899	679	1017	848	1734	509	789	663	915	570	1072	1099	484	516	1054	2592	979	714	704	250	461	161	258	14	121	26	95
6420728	tdcB	470	1194	340	621	472	1040	326	517	413	724	340	820	758	394	309	852	1476	586	351	438	103	104	44	69	3	0	1	0
6419198	yqiH	115	282	103	124	93	265	78	141	94	157	95	185	201	100	80	141	406	188	92	104	32	26	24	28	3	0	3	0
6414686	yqiH	18	105	25	46	33	45	22	21	24	21	27	35	58	12	24	42	201	19	34	55	13	9	2	6	1	0	0	0
6421948	ilvC	675	1822	553	903	682	1506	434	801	659	944	536	1129	1253	515	529	1014	1756	627	449	498	80	40	39	39	2	3	7	0
6421494	tfaX	1776	4837	1471	2389	2074	4438	1245	1987	1660	2572	1418	2660	2786	1263	1368	2732	7064	2567	2001	1943	1638	1584	948	1236	114	300	113	89
6415504	tfaX	1135	2993	982	1733	1113	2760	917	1270	1107	1715	1058	1862	2011	876	901	1834	3908	1353	1116	1155	607	441	350	566	23	49	32	14
6418385	dgcM	294	719	188	330	281	628	207	293	271	362	217	422	478	222	229	442	1125	347	317	301	39	49	51	43	2	19	4	5
6422181	arnA	562	1610	488	726	745	1275	343	689	507	760	459	819	875	424	390	809	2973	742	556	653	191	256	242	263	68	6	2	1
6420031	arnA	1413	3665	1120	2013	1591	3084	960	1467	1168	1947	992	2141	2062	959	963	1959	5959	1897	1564	1533	433	485	526	384	50	94	20	19
6419432	csgC	697	2191	633	1038	762	1604	558	849	747	1106	731	1242	1242	587	658	1272	3649	1362	992	1050	338	326	231	467	13	10	29	68
6422762	cysS	65	123	52	101	43	103	67	57	41	130	78	57	51	24	95	42	141	42	85	41	6	0	10	16	0	2	1	0
6415751	rplO	5	11	3	2	0	2	1	0	1	1	1	4	5	2	3	1	6	1	1	1	0	0	0	0	0	0	0	0
6418925	yeiE	85	272	98	83	129	248	69	103	78	106	80	133	147	86	84	77	255	125	74	56	15	6	9	23	0	0	0	0
6416605	fimZ	192	721	187	279	268	608	160	298	199	344	186	366	308	228	181	384	987	373	238	310	63	77	41	72	3	10	0	0
6421907	fimZ	485	1353	356	652	603	1328	395	497	449	702	428	808	769	340	387	781	2326	788	592	584	1001	826	513	746	157	203	125	55
6414593	fucU	896	2718	750	1311	894	2309	699	1048	854	1406	738	1461	1363	697	745	1391	4027	1392	1129	983	369	357	226	333	8	54	23	5
6417428	yghJ	54	160	57	54	80	115	40	61	55	90	52	72	79	38	59	63	224	84	59	52	25	30	43	41	0	0	0	0
6416312	narJ	2748	7608	2040	3908	3057	6805	1871	2999	2724	3822	2049	4401	4219	2127	2023	4163	9596	3652	2320	2979	412	554	260	434	14	54	20	11
6423249	narJ	1416	4019	1149	1981	1533	3378	977	1503	1259	1978	1239	2010	2095	1006	1094	2055	5001	1865	1461	1518	261	288	248	365	7	36	25	27
6419662	yhfL	777	2121	616	995	906	1832	544	878	688	1136	626	1192	1197	465	567	1132	2158	785	569	712	89	102	43	113	2	17	9	4
6422534	clpA	270	618	177	296	390	679	183	317	216	363	174	414	350	167	165	352	2541	816	554	737	3200	3838	1923	3728	690	1725	743	823
6419007	wrbA	181	519	136	225	203	471	118	227	154	272	161	320	279	116	144	293	420	157	115	118	9	13	6	18	6	6	1	0
6420125	wrbA	3	19	2	6	3	10	7	5	7	7	2	2	8	1	2	6	10	2	0	0	0	0	0	0	0	0	0	0
6419658	ydjO	142	438	141	268	137	323	126	116	91	132	74	148	143	88	70	154	586	284	151	100	66	48	53	45	9	1	3	0
6421613	gcvR	1079	2902	859	1479	1323	2914	802	1498	1098	1618	919	1924	1932	920	877	1935	3165	1046	821	973	121	135	68	171	1	8	8	5
6420754	ilvA	776	1704	536	1043	796	1781	521	809	630	1035	626	1192	1084	535	532	1204	2741	1029	717	758	516	540	346	511	49	148	38	36
6416101	ilvA	1111	2778	941	1431	1266	2804	722	1230	991	1659	899	1837	1659	812	796	1672	4003	1454	1148	1368	1016	1530	486	1429	112	842	70	196
6422686	abgA	93	260	111	203	75	283	84	120	115	183	89	185	168	91	103	175	436	195	110	118	27	17	16	12	0	5	2	0
6421894	ydjO	88	187	58	75	66	148	36	59	88	73	50	94	111	50	50	91	244	107	79	11	19	21	4	18	2	1	1	6
6415776	yfcL	772	2186	642	1149	779	1678	537	809	618	991	584	1195	952	398	465	942	1917	635	574	653	77	102	101	134	11	13	2	9
6420171	yfcL	608	1666	435	827	564	1177	372	624	401	694	353	840	634	254	317	679	1315	521	374	419	47	64	63	80	3	4	2	0
6422650	glnP	2567	6767	2043	3617	2898	6349	2031	2888	2659	3657	2342	4482	4186	2011	2142	3932	11884	4056	3193	3541	3219	2955	1899	2896	370	653	355	274
6418674	nrdD	274	822	260	443	255	722	224	364	289	414	274	525	424	177	209	479	1257	468	345	394	420	472	309	356	43	145	79	50
6419380	phnC	3063	8785	2623	4548	3497	7718	2284	3522	2893	4446	2552	5148	5079	2458	2615	4627	10041	3709	2976	3133	1513	2733	1178	1548	298	1156	195	116
6418309	ppdA	227	544	143	241	295	494	165	240	210	312	161	271	405	117	164	446	660	240	188	163	26	27	22	30	1	2	2	0
6422027	waaZ	20	59	18	58	48	74	20	41	31	34	13	61	27	20	25	47	248	116	83	61	33	30	17	7	0	0	0	0
6417511	waaZ	9	43	5	29	25	46	6	19	15	25	10	30	25	10	8	16	148	52	21	31	33	15	19	17	2	1	1	1
6423349	envR	106	449	101	163	157	344	105	188	135	188	130	236	223	96	113	218	490	167	100	110	22	29	23	25	4	9	4	3
6421312	envR	120	363	111	223	117	418	105	176	110	195	150	221	206	122	109	238	376	117	104	73	8	13	17	16	0	2	1	0
6418224	mhpF	173	564	172	258	168	545	149	214	179	329	184	281	308	127	227	320	804	312	238	320	713	548	430	859	131	256	172	151
6414543	rpoS	161	380	125	152	139	270	90	94	156	199	142	132	236	74	119	166	181	34	37	36	5	4	5	2	0	0	0	0
6421496	sdhE	1039	3189	955	1490	1313	2654	815	1198	931	1590	989	1748	1932	874	908	1630	3305	1341	887	1096	196	228	160	293	9	24	13	13
6417979	sdhE	582	1616	483	716	648	1313	359	677	588	824	503	947	846	375	406	898	1443	483	416	480	76	58	76	60	5	6	1	3
6420845	ilvM	1367	3920	1202	1911	1505	3387	909	1433	1258	1982	1132	2186	2347	1037	1118	2176	4378	1684	1179	1417	209	210	737	243	4	43	409	15
6421230	fliD	2078	6016	1788	2830	2264	5429	1695	2505	2006	3064	1865	3282	3324	1468	1629	3317	6143	2261	1482	1839	405	412	263	385	29	74	29	27
6419755	azoR	1336	3805	1178	1971	1740	3481	1006	1640	1364	1983	1088	2380	2315	1073	1093	2285	5451	1921	1485	1576	1190	754	411	645	352	195	50	25
6421835	azoR	1880	4999	1632	2745	1945	4794	1517	2226	1733	2672	1477	3270	2890	1307	1484	2798	5455	2182	1560	1894	394	766	324	608	18	253	34	111
6418470	yhaB	57	127	38	64	45	157	50	60	46	67	38	85	65	36	34	75	160	68	60	41	5	7	8	7	0	2	1	0
6422359	mlaE	543	1636	464	1018	603	1504	451	745	467	824	463	1002	1047	573	572	1130	2187	866	765	887	371	434	278	561	22	8	53	2
6421252	potH	411	1047	360	532	554	986	250	503	330	526	350	564	598	232	272	609	1293	421	276	342	192	104	76	111	20	21	3	14
6421911	yjbM	844	2592	813	1198	935	2203	788	1020	839	1449	773	1397	1518	755	736	1387	4959	1955	1479	1460	2006	3756	1596	2296	345	2252	578	221
6418072	atpD	69	280	69	101	120	207	46	106	46	69	51	103	96	56	36	92	156	79	54	86	18	69	64	71	4	19	31	12
6421242	pflA	504	1599	460	701	634	1694	410	741	542	879	537	900	926	423	460	752	1605	697	403	448	125	165	75	101	1	9	6	11
6418262	sucD	960	2733	915	1391	1168	2693	826	1297	981	1557	850	1601	1701	796	800	1586	6526	2241	2024	2197	2070	1916	1432	1837	284	408	187	225
6421380	preT	617	1796	611	931	906	1552	532	797	541	938	493	1062	1035	416	545	932	1918	684	579	596	109	354	102	246	1	158	2	32
6418597	msrC	846	2595	698	1268	888	2592	792	1079	921	1427	805	1462	1586	778	764	1568	2230	835	641	613	74	90	72	78	8	12	4	3
6418355	ydcY	1180	3348	938	1711	1244	3371	907	1395	1201	1809	979	2061	2115	925	971	2021	3839	1332	1000	1218	176	257	6229	272	11	52	12917	12
6420407	ydcY	22	45	19	45	10	57	11	13	8	31	17	33	14	32	11	34	76	38	29	17	5	16	5	7	0	0	0	1
6414616	paaK	141	473	145	262	132	349	99	167	141	227	131	245	221	138	115	257	416	148	165	131	17	10	16	16	3	0	2	0
6423295	yaiA	119	331	108	240	100	330	84	184	111	217	128	214	258	86	103	185	646	228	205	248	1367	927	833	1413	319	494	369	343
6415642	paoA	773	2069	664	1006	814	1897	589	875	692	1061	636	1123	1230	588	561	1047	2983	972	738	902	963	863	411	1034	301	490	114	227
6416767	paoA	550	1421	423	713	748	1247	356	550	503	784	420	878	924	334	384	887	2224	739	557	621	722	547	284	313	162	333	101	72
6416335	insQ	1520	4457	1360	2119	1797	4296	1240	1860	1516	2353	1398	2660	2676	1103	1331	2504	4854	1653	1210	1422	209	246	138	239	18	22	17	12
6421036	yhbX	0	0	0	0	0	0	0	0	0	0	0	0	0	0	0	0	0	0	0	0	0	0	0	0	0	0	0	0
6422400	yhbX	68	76	31	33	30	99	16	38	8	40	25	38	39	30	21	41	89	27	34	36	11	3	5	10	1	0	0	2
6417186	mgtL	1950	5720	1845	2871	2201	4838	1367	2361	1776	2777	1554	3229	3094	1416	1483	3142	7475	2838	2226	2572	6564	1663	4298	1546	3079	768	3349	252
6419954	fabZ	9	46	12	21	10	28	15	15	11	15	15	9	11	10	10	8	27	31	6	4	0	4	0	1	0	2	0	0
6416310	yhfU	364	1003	323	490	352	822	289	379	344	546	306	580	522	276	308	495	865	353	257	290	55	75	34	46	0	13	0	1
6419287	yhhJ	675	1744	553	879	690	1523	428	798	526	923	532	1048	950	392	527	898	2035	796	577	705	115	108	73	152	5	4	13	2
6422247	rnlA	378	999	314	448	382	822	308	404	377	503	288	602	698	236	286	591	1120	502	305	314	103	66	37	94	2	7	1	1
6417241	rnlA	238	572	186	303	237	603	142	223	201	336	223	359	381	213	208	356	768	299	221	187	18	32	17	40	0	1	4	1
6416003	ybdO	17	37	17	13	15	31	4	15	17	12	10	21	22	8	12	32	89	40	18	18	12	21	15	7	0	1	3	0
6419388	ybcV	290	682	238	368	318	684	215	295	206	358	241	378	383	194	206	381	984	488	331	271	302	260	172	221	53	48	34	24
6423154	rpnB	574	1593	493	721	626	1386	406	602	445	814	483	806	867	398	407	743	1625	687	441	387	94	106	50	99	1	22	2	0
6415513	yfdH	67	321	115	104	95	247	89	103	114	136	97	161	131	92	116	172	236	101	77	59	9	14	16	14	0	1	0	0
6416048	yfdH	438	1217	371	639	606	1222	380	488	415	635	431	753	775	377	437	738	1245	423	371	366	52	101	45	70	11	7	0	2
6422385	rpoS	1205	3055	1025	1362	867	2113	724	838	810	1283	761	1129	1501	678	754	1180	2124	649	466	585	55	100	44	102	1	3	6	1
6416001	yfdN	718	2488	787	1232	987	2266	778	1107	899	1387	754	1532	1515	661	671	1477	2680	1041	672	929	235	265	181	158	15	71	12	2
6422032	aroF	2340	6261	1776	3020	2390	5723	1561	2604	2148	3341	1873	4041	3831	1645	1763	3837	7540	2866	1861	2497	308	350	240	367	23	56	37	25
6417516	aroF	3028	8154	2632	4495	3652	7557	2383	3609	2988	4478	2772	4887	5342	2129	2511	4485	9849	3560	2634	3187	506	1309	344	530	21	865	29	16
6406102	gpsA	772	2271	694	1127	1046	2127	603	947	888	1362	695	1512	1554	716	725	1384	2776	959	736	960	110	110	79	102	2	25	9	0
6419227	gpsA	267	799	201	382	370	683	249	330	237	418	247	468	427	200	210	429	886	273	217	260	45	32	9	22	0	2	0	3
6420895	yiiR	2	3	1	4	3	5	3	4	0	5	1	1	9	1	2	12	12	17	11	1	1	1	8	0	0	0	1	0
6414513	pdeD	127	408	118	224	172	306	122	161	117	214	114	260	227	118	97	195	335	155	117	122	16	17	20	17	0	0	0	0
6422705	caiA	4013	11462	3606	5753	4616	11179	3389	5035	4152	6532	3855	7108	7458	3198	3516	7085	15643	5122	3940	4402	2009	2300	1119	2323	321	715	243	317
6415298	yidI	525	1213	400	630	556	1150	348	553	419	688	394	751	739	377	388	685	1352	445	328	416	60	59	47	76	0	5	12	2
6421188	yidI	118	310	118	184	105	300	93	143	131	208	98	196	200	73	115	202	404	159	84	103	18	11	12	20	4	0	0	0
6417906	rplL	15	51	22	35	39	72	18	27	21	40	30	49	54	24	18	52	101	41	30	31	1	4	5	1	0	0	0	0
6417253	rplL	0	1	0	4	0	0	0	0	0	0	0	0	0	0	0	0	1	2	0	1	0	0	0	0	0	0	0	0
6406026	yehB	1109	2776	861	1469	1357	2648	828	1277	1013	1538	938	1741	1759	824	927	1670	3398	1185	987	1093	168	154	1004	151	11	17	527	8
6421984	yehB	1033	2501	873	1340	1223	2345	771	1148	899	1511	887	1521	1677	710	732	1516	3093	1221	870	846	110	197	95	181	1	60	12	20
6415804	yqjF	463	1299	384	555	551	1212	335	493	414	764	398	803	769	377	456	752	1767	691	633	536	225	245	158	195	11	106	24	6
6422618	dadX	301	880	213	311	369	676	231	298	283	470	235	490	474	196	225	455	909	324	269	285	51	29	24	44	2	7	4	0
6416383	dadX	580	1578	478	739	661	1601	438	767	674	935	533	1043	1069	481	474	962	1608	550	449	548	48	57	49	53	4	1	5	0
6418610	ahpC	74	205	51	87	52	185	61	76	50	102	47	129	129	46	59	108	581	187	119	173	15	5	15	17	2	1	1	0
6417452	lon	77	163	53	112	57	117	43	58	83	70	51	76	111	59	56	80	211	107	76	74	16	12	24	24	4	3	5	0
6419583	lon	130	432	100	275	138	433	102	187	166	224	140	355	308	142	154	333	766	232	177	223	126	103	62	105	5	6	2	1
6423265	sppA	279	753	241	392	314	738	235	357	240	395	250	420	396	200	253	455	1507	607	498	464	69	152	86	125	15	5	0	0
6415593	rseA	17	51	33	44	8	51	7	16	10	9	8	7	16	1	4	13	2	4	2	3	0	2	0	0	0	0	0	0
6419217	chaC	815	2323	728	1227	904	2458	721	1049	791	1423	740	1558	1487	552	747	1510	2999	1098	959	1060	120	150	132	152	8	65	9	10
6418437	glgC	2085	5981	1720	3108	2386	5581	1578	2413	2369	3337	1872	3875	3714	1792	1748	3749	5645	1992	1507	1683	196	242	171	248	14	20	14	8
6416838	puuC	647	1792	521	939	791	1692	469	733	634	1062	503	1189	1108	507	507	1084	2308	980	690	745	145	167	126	163	4	4	11	3
6416760	puuC	836	2040	616	1186	885	2034	546	820	739	1248	596	1366	1324	606	557	1165	2974	1009	721	740	243	163	143	221	12	33	11	11
6421366	yiaL	2341	6639	1927	3227	2429	4956	1486	2531	1896	2890	1579	3322	3245	1423	1588	3196	7644	2669	2059	2539	447	450	344	663	34	31	41	33
6419058	yiaL	3535	10597	2848	5191	4093	8672	2467	3928	3250	4729	2517	5483	5214	2513	2419	5075	10898	4185	2813	3507	606	740	420	563	41	218	61	40
6414566	gcvA	280	809	229	428	196	579	210	294	221	312	201	290	348	92	144	272	400	125	106	133	22	10	24	16	1	0	7	0
6420161	yfhL	57	202	22	80	52	145	39	64	61	89	62	101	111	41	58	75	200	77	28	53	7	3	10	2	0	0	0	0
6420703	ybjH	218	486	166	273	299	449	138	203	165	279	145	309	300	162	142	243	753	258	140	191	49	40	68	69	11	4	1	3
6420616	ybjH	5	7	3	3	2	4	2	1	0	4	4	9	0	0	3	9	4	2	0	0	3	1	0	1	0	0	0	0
6418100	slyB	102	268	73	230	71	166	66	101	59	96	69	168	132	45	55	173	120	29	24	35	0	1	3	5	0	0	0	0
6420264	cyaY	499	1317	401	636	420	1121	323	499	421	720	364	691	656	262	324	608	1011	387	252	285	37	66	21	45	2	3	5	1
6414411	cyaY	634	1674	508	896	466	1289	375	604	443	801	440	927	746	372	402	741	1399	451	291	427	48	57	24	54	0	2	7	0
6420960	recF	391	976	250	471	422	874	227	393	357	527	336	615	566	270	303	464	1460	519	368	454	118	98	47	68	6	2	7	8
6421379	ruvA	21	57	12	28	15	8	4	4	1	6	4	5	4	1	1	2	20	10	3	2	0	0	1	0	0	0	0	0
6415803	yagN	309	785	238	326	316	615	196	286	226	372	209	421	381	191	219	369	808	303	249	302	101	97	243	363	0	30	97	89
6416149	yagN	442	1324	394	705	588	1330	388	627	453	662	424	781	864	399	394	727	1765	615	517	569	101	151	78	149	7	3	9	7
6422197	yaiI	517	1550	468	793	649	1383	522	721	493	1071	625	900	940	349	582	833	2134	827	557	670	932	1320	858	1156	159	553	250	215
6417453	ydiM	5	5	3	0	1	6	6	2	0	0	2	7	6	2	3	16	8	6	0	7	0	2	5	4	0	0	0	0
6406052	ypdB	312	864	259	477	314	789	194	312	298	445	226	467	482	210	227	530	877	383	268	255	79	42	39	45	1	7	0	0
6420270	ypdB	748	2037	627	1156	693	1607	499	795	640	992	573	1181	1216	533	606	1125	2121	756	571	646	131	160	154	141	3	21	10	3
6421415	yzfA	79	208	49	85	32	126	41	70	29	78	25	64	56	35	18	77	430	196	120	134	5171	21328	22375	15920	2294	30995	22319	9850
6414431	lpxD	0	1	0	1	0	0	0	0	0	0	0	0	0	0	0	0	0	0	0	0	0	0	0	0	0	0	0	0
6422514	ddpX	112	332	96	153	129	332	109	114	127	191	134	244	228	103	91	183	436	154	100	106	17	11	14	11	4	0	3	0
6417905	deoR	1938	4790	1755	2751	2211	3930	1663	2092	1982	3370	2137	2587	2691	1244	1938	2187	6087	2349	2065	2233	288	193	227	254	8	19	49	29
6415556	queA	1329	3812	1144	1753	1484	3337	933	1591	1296	1899	1089	2085	2312	1048	1159	1940	3735	1394	1065	1248	135	187	92	168	15	18	5	11
6416524	prlC	374	1046	292	621	454	857	254	445	260	470	271	573	529	255	223	489	994	296	221	331	34	23	17	33	4	2	2	0
6420226	ybiI	87	237	77	154	94	221	73	107	112	185	109	152	146	73	75	143	576	162	137	200	252	181	154	227	30	74	32	20
6418143	ybiI	153	589	156	267	233	547	195	283	183	311	178	322	288	181	193	313	1079	309	220	302	662	345	181	284	181	62	27	40
6423328	hyfR	322	882	259	409	342	752	244	341	354	428	283	525	523	244	279	563	841	301	245	245	19	35	52	21	1	1	1	0
6417463	eptA	391	1121	343	569	337	942	297	454	355	596	243	618	663	272	319	583	1855	755	467	579	1239	5653	3194	5091	216	5594	2284	2224
6417402	yeiW	1545	4095	1276	2088	1638	3770	1065	1696	1415	2115	1246	2447	2547	1041	1169	2066	3960	1500	1051	1301	178	268	130	262	22	179	12	6
6419566	yeiW	1163	3703	1086	1757	1521	3300	960	1547	1209	1846	1093	2176	2176	956	1023	1989	3431	1284	940	1065	159	181	113	155	14	43	19	7
6418184	djlC	405	1106	357	515	451	845	308	402	397	575	378	631	650	289	352	560	1597	553	431	404	121	119	83	109	4	15	10	7
6406029	yecT	640	1836	524	782	766	1502	476	716	545	972	552	933	961	419	548	905	1928	899	651	626	105	133	71	121	10	17	8	16
6416050	serC	644	2172	602	1094	800	1846	625	940	677	979	617	1240	1147	650	546	1186	3764	1412	1168	1199	1450	1291	826	1427	179	342	132	139
6417660	yeeO	447	1242	364	687	449	1156	336	488	514	748	398	731	853	299	373	910	1868	567	410	431	50	58	34	49	2	0	5	2
6416088	ymcE	347	815	283	383	440	816	227	362	279	417	293	481	494	212	249	485	1518	595	466	378	348	361	250	389	38	91	30	30
6415420	ymcE	1216	3296	1019	1808	1239	2694	859	1280	1162	1758	1045	1819	1991	797	944	1788	5027	2074	1534	1444	1084	1120	827	1115	110	250	208	132
6417795	codA	3401	9739	2873	4960	4057	9312	2552	4013	3114	4871	2807	5386	5256	2496	2622	5061	12853	4780	3550	3544	1833	1611	989	1462	143	224	107	85
6416471	paoD	1257	3040	898	1561	1281	2964	898	1430	1104	1845	978	1897	2158	890	920	1773	4910	1811	1268	1373	2781	2768	1642	2540	544	1023	540	438
6420328	livF	1534	4615	1407	2220	1838	3909	1195	1807	1526	2158	1150	2570	2356	1009	1043	2239	5146	1789	1441	1651	310	229	205	294	20	41	31	14
6419892	malZ	231	665	245	418	374	706	208	267	274	368	225	403	414	182	210	424	1207	368	260	275	667	736	315	699	167	338	103	110
6417941	iscU	112	231	61	131	89	170	39	79	57	90	54	133	95	27	46	104	173	69	54	74	6	13	8	12	1	0	2	0
6418393	wzb	411	967	315	495	458	960	298	445	399	545	376	695	563	281	322	725	990	363	259	297	34	28	35	39	0	3	4	2
6421996	yoaL	377	963	218	558	349	900	228	327	265	483	245	532	463	251	205	452	413	161	170	202	7	12	9	20	0	3	5	0
6418199	yoaL	482	1560	513	808	597	1301	333	567	421	753	414	783	883	363	379	747	804	301	211	259	9	4	5	11	1	7	0	2
6419965	ygaP	930	2647	802	1360	1055	2484	730	1030	1018	1329	773	1593	1569	701	746	1562	3344	1190	872	1046	243	214	201	249	14	23	8	6
6420231	yebW	1604	4764	1449	2324	1847	4467	1251	1871	1600	2554	1473	2742	2557	1268	1410	2436	4710	1793	1331	1394	125	194	153	190	0	34	17	14
6421589	ydcT	600	1649	507	915	655	1717	549	740	629	1055	574	1117	1142	474	546	1136	1895	725	536	642	130	92	62	63	2	41	1	8
6415963	ydcT	509	1617	475	844	683	1528	475	573	528	916	517	1049	1015	419	543	831	1749	570	406	502	71	62	73	65	7	9	3	5
6417626	ydeR	1294	3856	1213	1948	1670	3660	1066	1524	1301	1977	1185	2130	2486	1033	1104	2182	4719	1657	1218	1319	1768	216	167	224	693	18	16	16
6421521	dgcZ	447	1395	401	579	491	1160	389	597	460	705	475	857	814	384	414	680	1666	599	413	468	77	98	46	67	5	8	6	0
6415749	qorA	2255	6602	2006	3460	2399	5848	1669	2580	2223	3339	2069	3981	3758	1831	1874	3415	9978	3490	2600	2957	4326	4443	2602	3709	951	2034	765	521
6417991	aegA	145	389	111	172	101	306	96	176	124	235	130	237	229	102	126	226	395	143	123	118	14	18	14	28	0	4	2	0
6417889	ygfT	145	332	113	194	209	387	125	179	112	150	108	200	254	119	113	236	496	161	130	148	41	40	35	45	2	0	0	1
6422496	ygfT	281	852	195	361	440	784	166	294	237	365	195	436	464	195	223	420	941	320	200	257	58	30	14	43	2	4	1	3
6418843	aceB	6089	16089	5255	8625	6902	14127	4583	6589	5430	8879	5183	9595	10108	5352	5199	9088	18721	6478	5445	6041	1038	979	772	893	107	140	69	51
6421700	ubiC	370	1166	332	591	476	929	242	414	429	589	361	755	818	399	386	852	1840	662	445	545	56	52	14	65	0	2	2	0
6421559	allE	784	2336	715	1170	1151	2178	684	906	827	1200	659	1352	1184	620	685	1260	4437	1799	1286	1321	4822	4582	2772	4356	722	1350	630	564
6421819	ykgO	714	2184	578	1078	813	1942	516	755	634	1016	615	1168	1253	483	593	1116	2432	872	662	742	269	419	447	284	33	251	192	19
6406113	ybjL	296	847	209	442	302	805	230	338	288	397	254	493	457	204	240	482	1582	665	358	387	640	515	292	767	72	146	56	109
6421627	ydhQ	782	2152	716	1138	1092	1804	623	923	679	1068	637	1311	1222	633	630	1255	1912	683	523	647	44	36	156	52	0	14	178	1
6420223	rnd	731	2154	601	995	837	1970	558	804	573	1149	607	978	1027	473	518	894	2065	734	596	656	362	338	375	366	10	23	41	8
6418140	rnd	801	2476	715	1146	1014	2361	653	935	757	1232	688	1234	1175	671	629	1213	2772	1077	917	859	2096	405	312	424	1738	67	38	14
6420253	hisD	1255	3461	1085	1770	1458	3009	991	1449	1054	2147	1115	2011	2233	867	1054	1903	4105	1305	1208	1260	199	243	392	193	20	87	208	4
6414399	hisD	688	1771	493	877	635	1527	478	706	630	1036	509	1150	1032	508	547	1167	2133	794	444	674	71	90	56	157	8	1	17	7
6418321	yebS	661	1762	502	860	672	1484	459	735	568	894	567	994	948	461	473	980	1648	652	514	519	86	94	55	111	1	7	6	4
6420621	livK	2558	7122	2110	3750	2980	6707	1954	2959	2655	4232	2188	4673	4604	1913	2315	4437	7730	2929	1981	2541	300	374	224	375	13	20	5	9
6420708	livK	2321	6728	1855	3294	2747	5814	1793	2720	2198	3368	1930	3854	3716	1654	1812	3594	7121	2701	1989	2446	344	494	241	361	33	128	17	43
6421537	nudI	1537	4602	1351	2131	2025	3712	1173	1725	1556	2341	1337	2465	2656	1269	1190	2388	6149	2017	1572	1799	384	821	392	688	10	67	14	9
6420905	betT	186	481	120	262	117	354	116	184	143	215	128	284	258	122	135	264	591	237	180	161	74	66	45	43	1	8	1	5
6422146	betT	615	1580	471	805	669	1314	397	606	473	734	476	868	928	344	455	842	1975	701	551	547	241	260	272	298	19	65	32	30
6418383	ynfA	414	1058	389	499	410	1111	297	377	397	617	305	645	743	277	334	609	1127	440	353	374	88	125	65	140	13	12	2	1
6419931	yjdF	519	1686	495	843	692	1530	382	747	552	749	467	933	910	412	400	891	2377	947	661	800	1229	2219	650	1251	182	923	172	125
6422174	yjdF	3057	9153	2631	4619	4096	8510	2365	3505	2833	4423	2528	5292	5119	2505	2495	4927	12627	4582	3045	4466	5530	6967	4937	6689	1274	4375	1996	1353
6415526	fklB	746	1939	659	951	830	1806	580	860	674	1118	699	1057	983	534	617	1054	2007	846	660	631	123	108	97	123	1	26	4	3
6414487	fklB	646	1616	510	810	681	1391	449	633	464	846	486	918	973	488	423	787	1957	684	509	490	139	89	66	104	5	12	7	6
6420229	qmcA	3289	9006	2745	4712	3652	8023	2392	3709	2865	4771	2512	4921	5321	2313	2419	5175	15317	5159	3882	4495	8374	7538	4496	6522	1000	1853	827	614
6416705	yihS	746	2481	713	1168	812	2160	616	956	738	1210	681	1289	1330	644	649	1268	3813	1511	1084	1244	3967	7814	2624	11265	947	5834	1335	4108
6417745	ycaL	597	1603	465	826	786	1489	477	634	499	767	456	946	1008	383	462	834	1921	655	520	515	86	150	97	118	4	42	56	20
6420505	ycaL	460	1162	329	682	563	1076	323	483	379	646	345	715	740	350	319	709	1283	521	398	412	42	111	45	67	0	59	10	3
6422054	pyrE	469	1252	422	636	543	1165	338	548	443	596	390	763	852	355	363	938	1330	514	394	510	66	116	54	57	10	11	2	0
6421070	pyrE	600	1564	458	774	718	1737	471	658	582	862	548	980	1034	412	507	935	1744	681	477	453	108	78	44	87	1	7	1	1
6419836	groL	2	0	0	0	0	0	0	0	0	0	0	0	0	0	0	0	0	0	0	0	0	0	0	0	0	0	0	0
6422694	groL	0	1	0	0	0	0	0	0	0	0	0	0	0	0	0	0	0	0	0	0	0	0	0	0	0	0	0	0
6416013	astD	2803	7600	2339	4900	3198	7226	2205	3281	2791	4078	2280	5329	5525	2112	2427	4601	7650	3213	2155	2693	344	452	233	388	9	40	37	19
6422766	astD	2239	6397	1877	3863	2404	5491	1675	2601	2263	3371	1869	4513	4471	1838	1893	3812	3488	1534	1037	1292	124	158	98	160	7	21	17	12
6416543	dnaG	404	1004	334	543	384	844	256	383	326	499	297	571	541	259	288	539	1077	395	263	271	55	33	41	44	0	2	8	1
6406169	dnaG	997	3155	968	1623	1344	3037	839	1294	1110	1753	1030	2039	1895	900	894	1973	3800	1404	1114	1267	187	211	104	193	11	8	11	4
6421300	xylG	2846	7777	2524	4117	2556	6562	1978	3090	2415	3859	2278	4363	4104	2070	2166	3967	7634	2976	2209	2573	489	439	330	474	25	34	36	25
6423321	xylG	1492	3959	1087	2066	1511	3405	969	1566	1106	1967	1050	1941	1839	831	922	1928	4251	1338	1114	1231	258	288	191	338	10	36	11	25
6421091	ppdD	1208	3505	1146	1743	1617	3051	937	1492	1159	1846	1034	1941	2182	833	1016	1897	4095	1538	1087	1284	995	1106	547	835	182	329	159	179
6418211	yecH	436	1434	361	621	643	1282	391	481	454	696	418	765	891	375	420	903	1596	567	438	474	85	89	68	96	8	8	1	0
6421262	glgX	896	2557	787	1267	983	2215	649	949	874	1301	682	1596	1359	562	689	1383	2713	1002	828	911	180	166	124	142	5	28	3	16
6421734	glgX	410	1327	418	602	390	1089	308	517	403	637	331	729	617	381	297	603	1449	584	408	412	46	83	46	56	8	29	0	4
6422638	rhlB	1186	3278	1080	1517	1162	3119	941	1375	1221	1883	1151	1718	1904	887	1050	1586	3843	1152	917	906	426	544	332	478	19	121	35	43
6419354	uraA	455	1339	382	614	472	986	344	532	470	793	416	825	755	355	332	735	1359	488	328	433	33	21	26	33	0	1	3	0
6419050	nrdB	288	864	288	499	395	948	279	415	324	504	310	601	604	236	278	548	1278	368	247	429	40	49	24	51	2	9	3	10
6420750	yddH	103	237	66	130	98	261	71	138	93	138	69	196	148	105	77	239	317	85	73	93	7	9	13	31	2	1	4	1
6415860	yddH	506	1476	422	789	524	1329	387	629	540	762	437	948	832	404	428	918	1534	502	351	531	53	63	50	87	4	16	4	4
6418078	tomB	530	1872	550	872	699	1384	461	650	483	867	491	844	875	484	471	924	2100	857	599	617	231	204	105	147	6	10	5	3
6423266	tomB	471	1220	380	589	622	1030	321	522	418	647	354	696	933	305	356	705	1661	719	525	529	161	127	123	123	11	41	2	1
6421697	ylcH	864	2392	701	1296	1160	2068	635	992	828	1312	713	1428	1513	706	629	1281	3711	1377	1151	1208	1499	1353	926	1167	94	264	103	55
6417325	ydeP	301	830	214	405	316	733	210	261	265	404	250	499	434	174	185	429	984	468	227	301	48	87	37	63	2	22	5	1
6416966	ydeP	600	1796	395	830	651	1542	416	671	504	755	462	981	1036	495	431	882	1907	748	504	584	108	111	55	97	2	11	5	2
6416872	fbaB	799	2149	563	1048	690	1724	539	848	769	1159	630	1268	1353	657	586	1477	2385	863	620	793	92	99	58	83	3	3	3	5
6416788	gntU	291	726	243	356	262	606	200	250	320	330	229	408	346	171	183	332	989	428	278	323	83	82	74	75	5	3	9	10
6420235	ynfG	946	3060	941	1456	1387	2634	771	1176	1051	1562	924	1637	1883	747	886	1572	3563	1086	907	943	181	229	143	160	4	11	21	5
6420209	crcB	1695	4917	1517	2695	2166	4628	1290	2046	1709	2516	1492	3042	2982	1382	1470	2831	23008	8848	6234	7986	4651	5009	2936	5233	319	614	297	233
6417665	selD	2133	6442	1941	3339	2793	6189	1710	2640	2215	3433	1896	3843	3600	1763	1844	3569	6498	2264	1556	1861	240	231	184	302	15	28	21	14
6416586	selD	188	492	180	294	272	463	161	268	173	279	164	409	356	132	141	450	467	157	130	188	8	22	11	41	1	0	1	7
6406168	rplM	0	0	2	1	0	0	0	0	0	0	0	0	0	0	0	0	0	0	0	0	0	0	0	0	0	0	0	0
6416685	rlmL	422	1305	386	594	479	955	303	476	387	609	404	625	688	285	354	613	1596	518	364	390	112	86	46	44	1	15	7	1
6422453	rlmL	71	192	49	110	91	191	39	69	51	102	69	98	137	62	78	132	377	95	62	66	13	23	9	14	0	0	3	0
6417930	shoB	306	938	287	535	399	810	247	380	317	529	327	606	577	239	295	552	1287	467	278	296	34	55	23	63	4	0	0	0
6406074	essD	204	597	160	312	215	507	179	259	215	298	169	357	342	139	184	330	1342	427	356	334	809	656	370	462	73	82	39	26
6419036	ycbX	1788	5533	1492	2582	2058	4956	1370	2222	1877	3001	1555	3109	3120	1238	1556	2923	9052	3367	2600	2546	2297	2346	1516	2209	279	625	288	185
6419989	yhjB	1275	3768	1088	1743	1281	3074	968	1619	1067	1763	1005	1971	1922	915	914	1768	4562	1914	1354	1443	275	256	206	406	6	12	15	32
6415588	phnH	1412	4457	1264	2098	1989	4054	1170	1788	1553	2437	1317	2573	2730	1095	1253	2504	4634	1544	1225	1317	156	157	167	185	7	17	21	21
6417238	elfC	18	83	26	36	74	77	15	30	18	31	25	36	34	16	25	28	170	42	25	30	13	6	5	3	0	0	0	0
6421424	ptsN	121	283	89	129	110	145	49	77	37	54	41	72	72	28	27	63	1424	268	412	431	31618	8044	36343	46678	20191	9274	28211	34352
6418706	phnD	232	679	167	237	316	480	183	278	166	381	191	351	284	125	165	332	668	258	192	215	20	34	14	39	0	0	2	0
6416849	bluF	207	698	209	381	342	668	171	275	293	388	190	338	443	186	183	397	963	379	321	335	151	136	84	121	23	19	16	13
6414610	ibsE	3756	10064	3150	4957	4147	9224	2811	4232	3503	5369	3193	6261	5947	2592	2951	5687	11327	4056	3076	3298	581	564	383	654	28	88	36	22
6416169	mdh	491	1473	571	797	513	1315	343	704	495	809	454	860	842	359	435	798	1158	346	341	382	28	45	40	59	2	4	1	1
6420032	gloB	502	1711	504	917	662	1586	413	726	559	882	535	939	962	409	424	1093	2448	888	693	782	1459	1953	1440	1491	325	833	513	325
6417414	luxS	855	2511	805	1317	994	2340	714	1097	906	1470	770	1494	1553	683	728	1332	3097	1174	865	960	155	237	334	185	10	65	172	12
6418363	yfgG	1153	2996	948	1540	1240	3051	867	1352	1215	1670	1048	1830	1953	822	1015	1913	3365	1133	800	1069	154	110	121	160	1	35	7	1
6420415	yfgG	1602	4658	1322	2286	1771	4362	1354	1905	1705	2682	1534	2895	2604	1433	1448	2626	4522	1741	1248	1534	278	552	225	453	36	292	72	55
6420431	paaE	1357	3404	1005	2063	1632	3419	1025	1471	1270	1980	1170	2304	2164	1031	1062	2263	4401	1529	1111	1306	259	295	174	282	5	36	18	8
6419070	hcaT	417	1149	337	619	568	1034	296	483	414	734	378	789	721	327	393	736	1602	458	342	444	86	52	37	60	3	5	2	1
6421378	hcaT	272	771	192	384	331	685	219	312	263	481	269	439	456	254	227	495	928	274	218	182	43	45	35	53	3	4	4	0
6415708	dhaM	1282	3428	1220	1847	1751	3152	968	1428	1187	1833	1148	2193	2294	966	1083	1871	4465	1461	1116	1181	158	186	181	156	13	13	22	2
6415472	dhaM	1461	4105	1348	1919	1574	3340	1040	1616	1285	2040	1177	2222	2248	1148	1055	2107	4687	1660	1236	1387	149	193	131	180	7	14	8	5
6420388	rplK	0	0	0	0	0	0	0	0	0	0	0	0	0	0	0	0	0	2	0	0	0	0	0	0	0	0	0	0
6419455	rplK	9	66	14	23	18	33	14	10	17	22	11	42	32	9	16	32	50	7	8	19	0	2	1	0	0	0	0	0
6420675	rihA	2009	5640	1698	2807	2323	5008	1518	2206	1919	3031	1628	3128	3104	1570	1572	3083	9051	3320	2634	2713	3008	3669	1850	2392	333	736	267	178
6419444	rihA	978	2769	894	1462	1295	2330	719	1165	956	1357	872	1660	1575	699	806	1686	4477	1652	1173	1584	1394	1129	749	1333	157	296	126	134
6418852	rseC	661	1718	493	867	595	1514	419	664	559	871	455	916	867	323	420	708	1461	440	379	378	57	64	63	51	0	8	8	6
6422291	cydC	379	736	219	319	366	751	265	331	303	439	305	515	518	249	265	475	1020	373	320	307	48	23	37	54	0	3	1	1
6418040	eutB	326	961	260	401	397	823	243	401	318	478	258	560	560	218	238	480	857	362	380	299	99	75	39	83	1	3	7	4
6421572	ybaM	27	24	12	21	8	16	0	18	3	10	4	20	19	7	6	30	59	15	9	23	65	34	17	19	5	14	0	3
6421218	sufB	127	430	126	234	179	331	130	155	183	247	145	281	266	91	168	270	553	154	123	171	27	20	22	25	0	3	0	2
6419223	hybF	1644	5362	1477	2680	2039	4579	1369	2066	1692	2608	1539	3017	2928	1386	1470	2827	4787	1814	1288	1495	214	162	128	244	10	22	16	7
6406118	yidL	63	257	107	136	105	253	62	124	84	165	75	159	142	64	98	193	317	129	107	109	13	14	10	17	3	1	0	1
6415682	rcsF	668	1980	525	895	818	1793	569	742	605	965	536	970	1135	542	570	971	2138	842	649	687	171	111	83	172	15	31	7	8
6420192	yebB	7	23	4	2	5	11	4	8	4	9	2	1	8	7	3	6	31	10	24	4	1	0	1	0	0	0	0	0
6415568	pyrC	554	1261	344	627	532	1182	337	472	357	636	330	625	670	249	303	586	2002	743	539	676	398	253	225	275	21	29	21	28
6419222	hflC	956	2518	761	1289	875	2279	711	1031	816	1204	774	1286	1317	597	682	1249	2864	907	715	612	98	110	74	165	2	12	5	10
6419799	gspG	117	323	80	169	150	266	105	210	101	150	102	215	218	84	105	159	406	174	121	131	30	87	21	32	0	49	0	3
6416448	ecpR	131	427	125	230	166	410	95	182	138	164	128	243	226	110	124	223	573	201	153	149	697	81	520	194	299	32	336	45
6418723	yjcO	1172	3176	929	1611	1293	2894	766	1150	1034	1470	868	1711	1786	793	838	1634	4207	1596	1343	1399	1419	1371	891	2080	200	444	173	408
6421106	yjcO	376	1472	362	642	640	1220	308	580	424	734	394	771	784	354	373	769	2152	790	527	655	1088	1422	503	941	194	514	104	103
6422361	gspJ	1425	3957	1180	2035	1599	3790	1122	1683	1387	2138	1249	2310	2379	1119	1245	2377	4349	1696	1255	1379	215	287	144	357	7	22	2	16
6406137	gspJ	433	1069	327	546	453	804	262	391	378	491	312	606	685	292	277	583	1093	437	329	476	63	76	56	84	1	2	13	0
6419498	htrL	37	48	18	16	28	66	18	26	22	37	23	29	36	27	8	30	102	13	20	14	8	6	8	8	0	0	3	0
6419466	htrL	65	171	58	89	54	137	44	56	41	95	28	95	88	34	33	65	210	69	99	62	30	19	19	23	1	11	2	0
6418368	ftsY	11	48	11	16	14	21	8	11	7	11	15	18	25	6	7	14	36	6	7	7	0	0	0	0	0	0	0	0
6420420	ftsY	0	5	0	2	0	0	2	0	0	0	0	0	1	0	0	0	2	4	0	0	0	0	0	0	0	0	0	0
6421673	cusR	2730	5841	2288	3714	2897	5144	2389	3145	2434	4702	2815	3429	3362	1536	2790	3097	6317	2402	2198	2069	333	227	290	311	23	28	52	15
6421235	yheO	217	686	203	380	48	206	59	90	20	49	25	48	21	18	17	21	53	17	12	17	4	5	1	9	0	0	0	1
6415788	bioA	1542	4273	1151	1989	1725	3618	1033	1700	1390	2112	1094	2389	2379	1189	1123	2349	5203	1917	1174	1592	410	411	338	291	53	105	133	21
6416134	bioA	1278	3581	1031	1827	1473	3257	965	1466	1157	1791	1009	1979	2156	861	941	1762	3923	1354	1045	1096	304	184	137	201	56	16	12	15
6416244	acrZ	1170	3088	978	1618	1645	3122	919	1356	1149	2058	1136	2041	2122	910	1178	2013	2889	1109	908	911	175	129	79	137	13	7	4	15
6423156	acrZ	986	2959	930	1488	1374	3126	865	1222	1134	1825	1082	1765	2246	931	1071	2021	1897	612	506	525	67	53	79	77	4	10	15	0
6417990	rimJ	4988	14032	4079	6940	6231	12466	3622	5986	4696	7320	4020	7803	8172	3544	3945	7688	22302	8127	6012	7098	1606	1748	1007	1485	83	136	41	32
6417757	tfaD	2468	7029	2129	3823	2857	6635	1895	2940	2558	3998	2241	4471	4502	1802	2073	4262	9989	3525	2632	3333	1222	1144	785	1040	79	237	87	76
6419807	proB	1849	5459	1666	2755	2821	5450	1593	2437	2135	3046	1685	3411	3507	1705	1871	3405	7294	2054	1591	1910	430	351	374	398	68	80	100	59
6421654	lptG	0	0	0	0	0	0	0	0	0	0	0	0	0	0	0	1	0	0	0	0	0	0	0	0	0	0	0	0
6417942	mepH	45	43	25	17	19	51	24	29	9	42	15	21	40	14	14	19	50	24	25	31	2	4	2	1	0	0	0	0
6417505	ybdJ	176	573	149	212	205	452	139	194	152	236	157	316	277	126	132	237	705	220	160	201	135	137	84	244	40	39	15	12
6421504	hisF	87	321	75	158	73	204	58	113	86	164	69	148	165	71	90	141	361	118	69	112	18	28	13	15	0	0	0	2
6417987	hisF	1317	3375	1080	1740	1314	3144	894	1386	1191	1846	1049	1925	2174	852	1074	1748	3282	1172	805	908	166	176	102	163	8	19	16	17
6414664	eutE	1798	4830	1615	2575	2032	4266	1619	2295	2056	3321	2046	2770	2872	1392	2027	2443	5498	2147	1570	1930	215	197	181	181	9	13	24	10
6415867	ribD	238	634	179	289	251	505	183	244	229	324	211	403	382	131	212	354	658	237	223	243	51	70	22	25	8	4	7	5
6422397	idnK	760	2249	655	996	678	1654	510	772	639	1022	616	1234	1139	555	593	1158	3191	1212	880	982	244	213	150	287	24	20	18	14
6422357	yqgC	3892	11030	3026	5160	4762	10626	3185	4783	4039	6396	3656	6743	7036	3238	3350	6531	12561	4694	3373	3853	557	578	362	542	36	49	35	33
6420374	tolQ	116	270	91	120	123	145	43	67	24	66	33	81	62	23	39	34	88	42	16	43	2	6	5	9	0	0	0	0
6416533	ychJ	1386	3569	1025	1140	907	2357	764	775	1219	1740	990	1241	2036	707	922	1019	1556	547	413	357	30	30	58	20	0	2	2	0
6416300	cysM	200	565	179	251	229	437	151	205	256	305	172	379	313	192	172	288	726	215	139	191	25	43	8	27	3	2	0	0
6418762	cysM	7	45	20	17	19	57	12	10	13	28	6	26	36	21	11	32	34	18	10	9	3	0	2	2	0	0	0	0
6420452	matP	154	471	196	238	189	410	95	189	189	243	187	313	319	178	140	270	929	318	285	342	37	52	39	57	0	6	1	6
6421856	phnD	1614	4158	1325	2066	1629	3656	1083	1698	1388	2285	1189	2608	2390	1034	1081	2235	5194	1851	1255	1758	1440	1857	687	1404	273	748	141	228
6417544	yehM	94	269	50	103	81	178	52	69	72	98	47	109	140	59	54	69	182	70	42	44	19	16	11	11	0	10	0	0
6417151	yehM	2895	8485	2343	4031	3385	7046	2076	3406	2840	4261	2374	4518	4790	2214	2216	4465	7930	2709	1845	2230	278	274	207	299	24	47	35	4
6419508	ybiU	2619	7785	2156	3736	2869	6709	1929	3196	2549	3975	2111	4642	4412	1954	2399	4088	9378	3242	2364	2944	658	772	497	737	46	184	92	57
6421332	mltD	830	2413	642	1129	822	1702	492	754	661	954	586	1264	1080	508	560	1170	2750	940	660	862	874	1871	174	896	245	1897	34	166
6420343	fliR	1539	4137	1222	2088	1647	3281	1077	1593	1350	2032	1258	2281	2149	908	1110	1948	3527	1049	928	1053	146	170	124	186	10	43	46	103
6416264	plsB	0	0	0	0	0	0	0	0	0	0	0	0	0	0	0	0	0	0	0	0	0	0	0	0	0	0	0	0
6421476	tcyN	0	1	0	0	0	0	0	0	0	0	0	0	0	0	0	0	0	0	0	0	0	0	0	0	0	0	0	0
6418188	rsxA	843	2369	697	1180	763	2205	604	984	762	1134	685	1406	1044	511	549	1074	2461	735	572	577	45	92	68	77	5	15	10	25
6414519	ybaE	636	1759	553	962	786	1646	480	721	641	951	540	1076	1082	509	511	1065	2892	1328	872	980	6164	6672	4044	5768	1888	4482	1943	1656
6418637	gsiD	1515	4345	1300	2198	1803	3623	1121	1686	1349	2185	1178	2442	2181	1107	1096	2226	5065	1834	1378	1760	1494	1497	795	2464	361	595	208	728
6419985	yhdN	285	881	294	365	382	719	219	284	256	425	240	405	459	205	233	402	817	400	319	279	62	60	55	75	2	3	1	11
6422324	wzxE	1178	3277	1018	1603	1337	3040	882	1362	1143	1749	985	2033	1705	862	789	1892	16334	5559	3898	4860	27992	25118	10425	14741	7447	10195	828	815
6422606	wzxE	1367	4280	1394	2363	1471	3269	990	1569	1169	1613	939	1990	1777	866	789	2097	39483	13805	9714	12137	82487	94796	42073	70903	24162	64444	15551	13625
6405948	norW	871	2552	740	1340	922	2147	684	1030	818	1321	754	1561	1430	627	651	1350	2602	918	725	910	107	124	87	107	0	2	5	1
6421278	norW	910	2709	814	1316	1011	2194	631	1106	792	1351	776	1544	1451	672	733	1381	2832	1046	656	1020	168	160	122	137	4	9	38	28
6420510	yjcE	521	1490	394	573	475	1402	369	561	544	898	460	958	964	406	425	888	1424	602	464	475	101	85	82	65	0	23	7	5
6414604	can	0	0	0	0	0	0	0	0	0	0	0	0	0	0	0	0	0	0	0	0	0	0	0	0	0	0	0	0
6421952	gspF	181	382	175	300	337	381	107	206	168	227	110	274	266	133	108	242	487	135	146	140	17	15	16	44	1	4	1	15
6416683	eutM	991	2699	750	1335	1338	2360	723	1174	959	1418	857	1664	1723	788	835	1478	2995	1038	703	980	125	167	102	122	4	12	6	6
6422451	eutM	1916	5338	1653	2451	2326	4666	1515	2127	1881	2937	1564	3367	3263	1463	1561	3243	5313	2164	1417	1656	194	191	166	265	6	36	17	13
6419271	yhfZ	301	1082	304	437	305	903	224	365	357	447	252	502	488	264	229	566	831	357	302	267	23	55	34	48	3	41	1	4
6418423	yjgM	211	565	174	324	305	550	142	211	224	318	196	342	379	145	195	346	1153	448	272	192	122	167	69	161	8	9	3	16
6416320	sapD	485	1248	383	643	509	663	170	276	186	222	146	333	300	130	132	287	5400	1587	1211	1237	6976	5816	6402	6088	3126	6424	5110	2820
6421498	lldR	1632	4613	1327	2206	2058	3990	1211	1707	1637	2325	1270	2654	2796	1240	1303	2589	4692	1770	1134	1485	222	156	120	279	12	8	17	7
6420052	allD	435	1378	415	637	544	1213	302	574	435	709	345	707	739	302	397	781	1891	706	613	585	724	753	326	547	101	211	27	59
6416475	allD	819	2076	620	1146	1116	1981	629	833	867	1078	666	1299	1398	688	711	1488	5996	1833	1732	1629	2385	2132	2494	1728	192	331	821	300
6422097	rpe	1142	3437	950	1497	1443	3111	1037	1547	1264	1961	1217	2131	2117	892	1031	2103	2968	1036	876	948	66	65	51	84	2	2	13	9
6415783	yacG	334	1023	306	477	339	1040	296	403	407	494	322	711	629	298	320	686	1325	521	404	409	264	112	122	153	23	12	4	20
6420178	yacG	1628	4549	1444	2146	1957	4344	1355	2089	1654	2617	1544	2890	3013	1409	1322	2691	6274	1960	1623	1704	487	396	397	553	116	75	56	105
6420862	bamD	11	47	3	31	12	29	7	15	6	19	1	17	10	9	8	12	22	21	7	18	0	9	1	4	0	1	0	0
6415828	pck	2282	6062	1905	3032	2272	5141	1530	2271	2073	2917	1737	3367	3304	1428	1507	3218	5391	1850	1395	1571	235	245	180	312	13	51	17	22
6417811	yagF	2250	6806	1856	3332	2639	6091	1564	2699	2152	3610	1943	3840	3822	1872	1833	3690	7654	2759	1917	2330	2840	2162	870	2022	883	1646	313	508
6421799	dnaT	11	35	20	42	34	25	18	10	23	15	15	36	23	12	15	39	33	9	12	27	1	0	1	2	0	0	0	0
6414636	poxB	854	2546	708	1210	1104	2286	693	1016	909	1390	769	1481	1486	712	740	1440	4721	1620	1217	1349	2183	1678	956	1308	1154	369	177	170
6418874	poxB	1055	3062	967	1603	1378	2802	933	1294	1102	1586	955	1982	1814	800	904	1819	4922	1532	1354	1524	1617	1234	926	1467	225	272	160	102
6417111	yhgE	1044	2856	917	1444	1300	2589	769	1122	973	1340	794	1582	1602	679	699	1441	3073	1236	1015	1077	145	191	115	140	5	23	5	7
6421450	yhgE	1784	4891	1518	2463	1920	4310	1210	1956	1598	2393	1381	2916	2594	1252	1383	2652	6051	2152	1648	1867	382	326	262	354	20	21	20	12
6405543	yfjR	1164	2941	875	1665	1134	2806	764	1267	1084	1633	881	1909	1874	854	914	1788	3158	1223	843	971	175	155	90	132	14	19	6	3
6416185	yfjR	1804	5208	1464	2389	2251	4803	1414	2283	1933	2921	1595	3317	3241	1439	1648	3138	5608	2060	1343	1751	231	263	180	271	9	46	9	12
6420691	yhgF	1530	4467	1399	2522	1652	3585	1108	1766	1535	2240	1304	2479	2354	1005	1076	2209	5873	2091	1533	1816	255	286	183	313	11	16	19	14
6415965	yhgF	1001	3029	841	1503	999	2155	655	1042	874	1414	707	1506	1471	699	714	1460	3720	1353	857	1259	146	143	91	188	7	16	14	8
6418893	mdtM	1540	4203	1227	2237	1743	4049	1120	1809	1476	2330	1279	2537	2608	1183	1227	2318	6175	2053	1678	1659	3690	4058	3702	3471	627	1503	1694	479
6416396	mhpR	183	504	180	255	165	412	134	192	181	240	159	341	277	152	177	290	1047	330	220	241	1394	606	618	914	422	327	237	201
6416712	ymfH	952	2896	815	1449	967	2576	675	1138	779	1312	745	1506	1444	680	717	1449	2674	1045	803	911	257	249	240	197	19	18	39	2
6416826	metB	1284	3565	1086	1927	1518	3364	958	1620	1266	1978	1192	2359	2124	914	990	2155	4871	1910	1342	1743	1729	2897	1200	2286	284	1586	375	193
6418627	metB	178	581	203	304	161	453	138	205	159	253	134	309	303	146	150	281	586	189	218	178	175	172	148	156	21	20	26	22
6420382	ykfF	1732	5277	1485	2721	2138	4758	1363	2015	1901	2883	1656	3143	3060	1498	1405	3187	8304	3136	2387	2833	5742	7253	3617	6319	1051	3135	1174	1111
6416897	ykfF	1125	3332	993	1731	1529	3139	957	1453	1273	1837	1041	2103	1957	947	1010	1914	5634	2028	1439	1623	4881	4220	2519	4086	998	1693	756	657
6422007	pepE	1044	3110	845	1380	1239	2608	748	1110	823	1321	747	1419	1527	742	691	1459	3099	1073	848	870	149	151	116	124	7	9	24	1
6421817	agaB	1975	5658	1716	2978	2358	5404	1521	2465	2008	2876	1804	3402	3531	1564	1683	3340	7071	2562	1831	2133	611	562	402	580	28	39	25	23
6415609	agaB	790	2363	721	1470	975	2229	690	1021	856	1424	873	1500	1522	645	734	1427	2883	938	783	789	122	94	75	120	7	9	7	5
6417415	hscB	132	273	101	205	53	167	34	76	39	61	29	96	43	19	19	35	126	43	15	43	14	7	3	18	0	0	1	5
6420702	nudK	169	628	126	294	129	398	97	190	130	195	109	212	224	118	141	254	752	301	226	220	56	31	41	31	0	3	1	0
6420792	iadA	1708	4783	1288	2289	1787	4072	1246	1919	1623	2509	1325	2707	2720	1179	1273	2740	5806	2215	1579	1949	3341	2734	1420	2299	1181	987	387	317
6417260	iadA	739	1835	559	966	882	1762	464	780	613	923	499	1053	1019	533	473	1050	2316	869	694	717	962	2657	1511	4720	179	2079	726	1785
6421164	pphB	1	4	1	2	2	6	4	1	2	1	0	5	4	0	0	0	12	0	0	1	0	0	0	0	0	0	0	0
6414567	yaiY	318	819	204	334	359	735	203	275	246	483	256	404	501	186	202	480	1296	506	345	390	937	803	552	1122	221	391	184	230
6421083	yhaB	5	26	12	13	9	24	2	2	9	18	11	9	30	8	17	13	99	12	10	12	1	1	0	0	0	0	0	0
6417680	hybG	2559	7459	1960	3573	3026	6687	1916	3043	2497	3815	2093	4897	4448	2058	1930	4518	7843	2855	2005	2375	244	284	161	299	6	26	13	23
6420154	rdgB	591	1665	581	883	658	1434	383	636	527	766	492	925	794	391	396	878	1651	584	447	684	59	47	46	71	1	6	7	8
6416641	ygaM	1385	4129	1286	1989	1437	3457	1136	1346	1243	1865	1147	2096	2100	935	1063	1918	3583	1315	1008	1039	185	267	122	247	21	56	8	9
6420940	ygaM	1450	4128	1246	2092	1792	3719	1128	1740	1374	2216	1258	2529	2395	1131	1191	2266	4122	1514	1151	1366	181	218	145	175	2	29	20	4
6419773	yqaE	3786	8392	2930	4754	3618	7181	2726	3669	3210	5574	3267	4579	4781	1967	3087	4001	8241	3102	2706	2828	425	323	322	346	39	108	52	33
6418314	hisH	5808	16339	4536	7937	6165	13154	4130	6283	5267	8065	4557	9237	9027	4225	4148	8724	16250	5545	3721	4681	521	630	463	705	32	61	71	41
6421668	hisH	1843	5105	1473	2648	1887	4106	1190	2024	1554	2605	1392	3020	2885	1196	1197	2726	5064	1747	1196	1577	214	247	201	315	4	47	13	26
6420324	ffh	10	39	7	26	31	30	11	7	5	10	15	19	20	12	3	12	19	8	3	7	0	5	0	3	0	0	0	0
6419607	rnhA	23	71	36	46	25	83	28	51	35	61	44	58	72	16	34	52	90	33	33	35	1	0	0	0	2	5	0	0
6422559	rnhA	11	50	3	21	0	11	0	6	0	2	0	1	4	4	1	2	17	11	0	10	0	0	0	0	0	0	0	0
6418739	coaA	404	967	291	465	421	1029	297	456	321	621	358	642	706	309	314	559	1204	378	313	351	46	68	26	54	2	9	2	5
6418330	hypB	2741	7954	2305	3839	2917	6623	1999	2990	2309	3932	2183	4443	4467	2045	2066	4282	8605	3262	2153	2775	420	424	303	386	26	28	22	30
6421281	hypB	759	1980	587	1097	747	1631	505	737	702	994	603	1184	1106	535	549	1098	2328	902	606	771	128	4896	82	143	0	14012	11	6
6418526	ompX	297	594	210	310	262	520	169	258	230	336	168	374	404	162	192	387	820	213	199	259	20	13	10	31	2	0	1	4
6420088	yqhI	0	0	0	0	0	0	0	0	0	0	1	0	1	0	0	0	0	0	0	0	0	0	0	0	0	0	0	0
6416417	rcdA	846	2185	524	968	844	1773	541	862	719	1082	613	1188	1265	619	571	1109	2459	809	593	643	95	143	121	105	8	9	8	3
6419133	rcdA	608	1849	468	879	854	1675	558	733	694	1042	561	1105	1120	458	576	1136	2123	769	526	633	249	514	143	680	30	532	19	196
6421269	mobA	34	62	16	48	14	42	10	28	20	17	11	31	24	7	16	20	53	24	15	17	21	15	19	42	5	32	7	7
6420313	menC	1574	4442	1246	2057	1450	4217	1212	1889	1436	2394	1299	2464	2219	1059	1152	2231	3820	1482	979	1167	207	203	118	203	4	12	15	10
6415547	menC	938	2538	826	1217	841	2523	789	1135	876	1441	780	1629	1488	621	663	1339	2081	862	549	661	92	108	72	102	7	8	2	0
6417669	sgrT	934	2705	737	1275	1099	2362	728	1047	998	1509	860	1609	1573	712	817	1500	3547	1346	939	976	299	289	167	322	8	47	39	22
6419697	sgrT	1868	4280	1401	2521	2209	3867	1179	1968	1497	2399	1370	2566	2633	1227	1362	2417	5518	1993	1646	1746	620	582	412	509	44	102	51	63
6416225	nuoC	2809	7415	2335	4529	4012	5979	1657	2776	2008	2632	1574	2965	2630	1415	1214	2384	6470	2117	1611	2172	421	646	586	757	25	89	95	25
6419537	rpsR	215	695	222	293	322	737	199	319	271	430	251	388	445	195	208	490	862	319	204	298	40	39	21	49	0	5	3	15
6417222	rpsR	3	15	2	5	3	0	0	1	0	6	0	0	0	1	6	1	3	1	0	1	0	0	0	0	0	0	0	0
6418250	ybcN	980	2577	907	1422	1232	2345	714	1286	877	1454	863	1693	1596	669	818	1616	5741	1686	1497	1516	2469	2029	1257	2013	219	286	172	133
6419639	ybcN	1921	5993	1647	2794	2362	5266	1525	2483	2057	3153	1896	3679	3391	1731	1664	3546	8145	2899	2289	2599	1857	1400	964	1268	192	257	121	64
6418967	potA	161	315	97	216	126	289	93	138	118	141	94	235	157	82	75	208	461	114	93	99	19	17	35	18	0	0	0	0
6421423	potA	319	1147	311	502	335	902	240	393	304	558	217	576	545	246	251	495	1259	461	397	430	105	260	56	134	9	45	6	19
6419896	fadI	955	3008	844	1640	1082	2270	729	1013	742	1198	571	1333	1190	531	548	995	3573	1363	966	1197	586	1631	640	764	57	1005	155	127
6416033	yfhM	816	2766	766	1287	1117	2427	778	1136	955	1534	799	1701	1730	730	797	1642	2924	1002	747	990	977	112	121	200	480	15	8	15
6415326	yfhM	832	2427	728	1117	1018	2179	658	998	893	1365	677	1505	1407	699	710	1410	2466	897	673	788	73	98	88	151	4	6	8	4
6418878	mrcB	472	1161	387	676	464	1105	300	557	412	699	348	738	668	325	337	694	1210	460	383	365	49	54	46	58	5	9	1	0
6420753	ves	417	1381	434	644	600	1293	349	683	519	770	461	854	847	398	412	777	1652	534	382	482	75	54	54	77	6	5	3	1
6422293	mukE	901	2547	793	1234	1016	2363	651	1041	858	1416	737	1538	1645	751	711	1454	2993	1069	756	939	149	130	106	115	3	14	13	5
6421175	mukE	0	9	3	15	0	0	2	0	0	0	0	0	0	0	0	0	0	0	0	0	0	0	0	0	0	0	0	0
6423275	lhr	2126	6448	1770	3196	2624	5874	1765	2703	2337	3823	2118	4071	4211	1677	1927	3888	6811	2502	1649	2060	325	263	201	284	13	24	14	12
6420506	fusA	500	840	460	640	525	677	523	380	361	799	596	407	392	184	620	398	853	322	537	241	72	27	75	89	9	13	6	8
6417911	ubiH	57	155	47	95	45	128	34	69	40	54	38	79	94	36	46	62	211	73	59	43	16	17	4	9	2	5	2	2
6417258	ubiH	34	140	32	109	35	58	11	42	40	48	18	58	52	25	15	34	183	67	61	27	12	41	6	2	3	3	4	0
6420500	yqjE	142	484	156	279	216	475	158	233	156	302	152	419	312	146	132	311	535	195	162	214	13	15	6	25	0	0	0	1
6419569	rcsA	2699	7586	2335	3769	2123	5002	1536	2298	1960	2707	1555	3107	2921	1306	1459	2803	7031	2515	1802	2001	283	266	134	336	15	33	0	3
6421769	yhbT	921	2709	739	1386	1101	2432	751	1168	878	1462	820	1602	1650	721	762	1579	2849	1057	712	872	108	182	86	126	5	7	12	2
6419869	yhbT	1230	3353	1095	1628	1403	3194	963	1486	1172	1766	1063	2040	2019	837	1072	1867	3389	1345	1010	1284	125	177	124	167	6	27	12	4
6419651	sucD	0	0	0	0	0	0	0	0	0	0	0	0	0	0	0	0	0	0	0	0	0	0	0	0	0	0	0	0
6418288	cca	153	601	106	238	197	369	124	142	117	193	101	186	222	91	85	280	427	191	119	128	19	94	47	45	0	60	1	6
6419288	cca	640	1717	475	839	712	1355	379	578	545	889	399	978	843	452	387	882	1591	531	381	541	83	62	24	80	1	24	6	3
6421665	hofP	0	25	4	10	0	8	4	7	0	2	10	13	8	0	13	13	26	1	8	14	2	0	0	0	0	0	0	0
6416542	rplM	0	0	0	0	0	0	0	2	0	0	0	0	0	0	0	0	0	0	0	0	0	0	0	0	0	0	0	0
6421029	frc	264	717	211	333	216	575	182	252	236	325	212	371	367	157	188	424	864	278	221	200	25	83	34	45	3	24	0	0
6422393	frc	448	1202	384	652	452	993	338	457	333	516	342	626	636	324	302	548	1345	462	300	398	62	59	36	59	0	3	7	1
6416173	yodC	953	2457	823	1313	1067	2508	821	1131	994	1613	869	1462	1606	675	859	1386	2738	1059	733	886	162	157	108	142	13	20	1	8
6417752	hokD	1041	3144	876	1451	1119	2817	810	1296	1077	1730	1021	1771	1716	790	925	1725	2865	1130	702	1013	117	113	68	115	2	38	2	15
6420512	hokD	513	1512	426	725	604	1387	426	579	601	781	496	885	927	404	415	877	1550	573	394	494	67	40	41	62	0	4	18	1
6420560	paaF	2231	6759	1925	3173	2781	6115	1808	2860	2302	3654	1936	3975	4133	2079	1872	3796	6923	2279	1773	2360	258	302	234	382	14	27	18	16
6417801	paaF	1077	2573	795	1353	1154	2328	724	1117	849	1394	798	1555	1596	810	726	1575	3516	1234	885	1063	275	221	155	254	5	58	8	18
6417912	btuE	194	678	191	353	245	561	162	298	271	377	190	378	336	200	184	390	647	225	154	219	11	17	15	16	9	0	1	0
6420335	hyfH	1457	3976	1187	1860	1933	3481	954	1748	1395	2165	1158	2524	2398	1086	1096	2298	4304	1597	958	1311	263	386	103	226	31	285	3	16
6422468	hyfH	3662	9929	2839	4786	3934	8841	2603	4129	3458	5191	2820	6105	6040	2559	2723	5693	10635	3684	2570	3044	387	418	283	470	26	31	33	33
6416898	gmhB	12	44	16	52	8	27	8	14	11	20	7	31	9	10	8	22	44	16	6	9	2	1	0	1	1	0	0	0
6420364	ytjC	52	194	36	58	39	96	35	48	68	73	31	74	92	40	33	76	169	68	61	61	26	34	14	83	0	14	0	8
6416879	ytjC	87	218	88	182	73	212	50	94	92	120	76	155	110	84	63	165	223	97	75	70	34	43	59	897	3	8	10	340
6416677	glnE	1524	4306	1222	2282	1596	3749	1098	1758	1611	2383	1391	2465	2442	1046	1178	2392	4172	1560	1000	1408	112	79	84	167	1	7	8	18
6422445	glnE	1199	3799	1115	1749	1306	2750	902	1234	1242	1860	1068	2079	2041	846	941	1844	3275	1054	851	1011	61	89	81	70	1	20	13	4
6421443	fadD	2003	5569	1657	2761	2008	4377	1320	2063	1632	2319	1320	2648	2290	1111	1181	2549	3672	1366	1095	1174	556	1805	6466	1743	135	3494	5272	747
6419079	fadD	2948	8212	2671	3915	3062	7559	2168	3163	2531	3819	2191	3862	3823	1596	1786	3264	6022	2150	1754	1887	247	248	154	197	11	43	15	19
6406211	ybgU	237	684	275	362	332	748	199	352	290	360	238	447	488	211	243	423	897	321	228	245	29	27	29	33	2	3	0	1
6417442	pxpB	577	1462	445	688	544	1459	466	621	517	799	500	949	911	469	520	912	1698	634	427	465	86	214	55	82	3	74	8	2
6419573	pxpB	3406	10075	2927	5239	4105	9096	2573	4179	3391	5174	2869	6037	5924	2717	2640	5407	10041	3561	2550	3150	392	439	325	514	17	49	55	29
6421276	mcrA	508	1280	417	728	547	1243	359	547	489	726	441	750	926	393	415	826	1896	666	507	486	69	76	48	62	2	8	2	3
6415923	yfiB	437	1504	404	805	599	1236	413	572	505	771	433	875	817	368	421	785	1515	567	390	381	79	117	70	58	3	19	7	1
6406203	yfiB	582	1593	535	756	725	1515	478	682	499	874	537	996	948	464	558	1004	1802	530	490	533	58	86	103	78	1	7	6	5
6416374	entS	1002	3094	1042	1556	1372	2573	875	1157	913	1534	944	1711	1657	974	953	1688	5061	1831	1311	1491	2243	1508	1306	1752	325	314	283	280
6422277	narY	2629	6930	2223	3762	3225	6663	1993	3169	2508	3913	2119	4348	4318	1989	2144	4155	8079	2884	1989	2474	381	541	530	441	13	44	115	12
6422403	yebZ	176	287	92	196	118	284	89	112	120	124	76	168	213	57	88	141	332	122	71	111	24	21	67	26	3	17	12	1
6421542	yzgL	236	582	177	327	214	507	170	273	182	297	182	327	308	153	145	268	876	302	270	234	106	69	54	104	2	9	3	9
6418820	setB	1423	4067	1245	1949	1748	3853	1149	1738	1510	2122	1258	2594	2350	1150	1327	2515	4526	1613	1156	1220	305	251	158	197	4	46	16	15
6416196	setB	560	1617	496	743	702	1551	438	705	576	909	486	995	929	444	462	1016	1622	545	438	566	81	126	73	77	0	19	12	0
6419935	ymgE	447	1274	430	650	476	1099	321	477	477	651	326	697	721	439	369	636	1535	630	434	556	517	1333	657	1025	117	699	259	233
6420386	ykfI	1358	3746	1117	1907	1555	3219	1074	1516	1257	1877	1106	2344	2290	955	1056	2105	5617	1877	1499	1587	3160	2528	1596	2501	688	1164	511	475
6418695	nanR	442	1293	398	637	399	1037	332	439	402	600	346	575	675	217	289	666	1098	459	298	343	84	55	78	72	4	3	10	4
6419485	entA	705	1903	540	1061	764	1779	541	847	672	1099	528	1145	1121	542	584	1117	2402	878	582	721	249	270	181	255	15	69	37	12
6417597	yjbB	845	2261	737	1032	840	2089	582	866	750	1193	620	1183	1426	587	617	1187	2476	928	641	816	101	135	89	87	9	7	8	0
6421965	yigB	373	1135	316	583	354	1002	285	435	323	580	282	634	655	278	311	636	1040	387	304	370	51	58	41	69	8	14	4	1
6420271	yfbP	433	1126	381	610	523	1133	354	474	408	720	445	671	784	334	381	660	1548	536	408	389	101	62	72	97	2	6	9	2
6406053	yfbP	152	475	141	265	204	516	143	209	148	213	119	276	214	109	126	302	458	235	168	176	37	28	26	74	0	12	1	0
6417567	dgcE	357	1270	416	655	468	1078	388	560	416	652	390	803	732	283	348	749	1677	522	450	516	332	338	104	136	88	242	29	37
6423296	dgcE	300	754	221	378	322	694	201	391	247	362	182	428	445	211	186	437	721	299	249	239	28	62	22	39	0	8	3	13
6418541	ybbO	168	578	192	297	304	439	146	206	194	314	204	332	302	179	197	333	1253	419	323	336	869	628	405	505	109	198	111	29
6415496	yeaX	711	1724	571	876	920	1979	560	732	722	1041	616	1261	1280	582	575	1335	2620	795	601	725	89	55	76	103	9	20	15	9
6421486	yeaX	778	1827	601	1083	850	1798	529	796	741	898	584	1200	1365	547	637	1161	2664	864	835	785	76	136	67	104	8	3	9	0
6421962	yfeH	689	1959	601	973	710	1733	547	910	697	1113	663	1239	1232	555	605	1289	2002	721	617	650	97	109	114	155	13	25	39	3
6421903	sapB	319	894	263	559	329	532	136	219	139	178	118	210	183	110	78	191	2721	993	771	786	4717	4239	3215	2463	1650	3761	1991	872
6420085	yceI	2102	6297	1814	3087	2600	5733	1879	2840	2338	3611	1985	3895	4162	1781	1896	3871	7428	2763	1793	2120	307	373	239	444	25	22	24	22
6419374	yceI	413	1102	358	549	439	1119	341	479	310	644	375	749	678	317	337	653	1410	650	498	388	249	613	355	170	30	190	103	37
6422274	ycaQ	603	1636	474	798	633	1437	431	688	574	923	517	882	869	381	496	861	3038	1114	746	934	1017	745	549	762	55	98	49	55
6416220	yfiF	126	329	120	189	257	369	89	167	126	178	98	222	280	127	103	222	556	175	99	190	23	23	10	37	0	3	1	0
6417532	hprS	328	901	301	481	337	764	214	337	268	443	249	522	503	260	258	529	1053	367	404	222	64	48	64	105	1	2	1	1
6418670	pepN	2043	5691	1791	2876	2288	4603	1478	2315	1820	2964	1845	3240	2879	1365	1769	2823	7731	2856	2253	2663	2109	1933	1280	1942	216	355	143	221
6420914	yjiS	6395	16604	5363	8836	6857	14793	4855	7381	6002	9740	5628	9659	9311	4391	5229	8562	18435	6748	4928	6146	4547	926	834	16119	2217	172	83	6426
6416052	exbD	938	2664	631	1317	759	1832	561	914	610	998	551	1093	932	430	435	933	1930	697	501	552	160	201	121	199	30	10	10	4
6420761	melA	1020	3032	887	1307	1053	2525	840	1294	1082	1532	879	1708	1809	697	838	1657	4742	1634	1203	1320	2036	2239	1828	2189	370	581	771	301
6416554	shiA	914	2675	772	1346	1172	2403	646	963	900	1311	693	1467	1530	725	666	1431	2450	956	582	782	75	101	88	115	5	22	4	5
6421209	shiA	1702	5247	1625	2890	2302	4565	1449	2069	1749	2811	1617	2951	3098	1401	1387	3076	5254	1943	1469	1653	245	359	209	309	24	30	39	4
6422109	rbsC	2757	7915	2381	4322	3926	7414	2323	3358	2848	4587	2581	4871	4878	2468	2485	4866	8627	3317	2437	2804	304	392	240	380	16	42	22	11
6406186	rbsC	3578	9648	3090	5133	4340	9101	2846	4262	3307	5718	3158	5593	5497	2778	3044	5138	11111	4008	2971	3513	430	475	390	461	24	57	42	57
6414473	glpD	1101	3192	957	1612	1281	2743	842	1258	1112	1699	886	1765	1849	750	910	1528	4143	1362	1030	1213	809	345	314	274	80	46	37	13
6418652	fdhD	125	403	130	206	129	304	82	176	131	216	130	239	178	93	99	227	533	191	168	184	883	197	277	713	367	47	91	217
6421726	glnK	1129	3048	932	1421	1238	3028	832	1365	1130	1776	1105	1983	1939	913	901	1874	5062	1921	1377	1545	5540	8269	4461	7003	1530	5108	1953	2093
6421711	glnK	785	2199	767	1262	1161	2114	719	1022	704	1339	799	1363	1440	645	696	1231	3758	1352	873	1064	3754	4751	2042	3693	1011	2689	807	923
6414578	fecE	1466	4332	1258	2131	1595	3735	1181	1787	1465	2281	1243	2569	2446	1059	1212	2589	5544	2045	1537	1880	5365	4370	3046	4858	1913	2997	1432	1299
6415887	eutQ	218	574	185	328	175	526	188	292	264	392	187	474	389	143	178	351	659	269	147	232	41	35	30	44	7	0	9	2
6422742	eutQ	475	1457	376	812	524	1399	408	581	520	784	455	936	882	350	402	843	1053	406	258	344	14	32	42	15	0	10	3	5
6418360	motB	316	865	250	373	327	698	216	321	313	446	259	568	505	246	216	462	825	310	232	291	48	38	24	37	3	3	1	7
6423135	exbB	1625	4667	1260	2203	1575	3364	1020	1537	1175	1948	996	2006	1773	790	892	1792	3148	1131	862	1005	364	811	270	464	51	383	58	74
6414653	gabD	981	2704	870	1314	1066	2844	730	1196	976	1561	949	1593	1789	711	864	1689	3208	1336	870	1066	185	278	110	207	6	87	21	22
6405526	rlmC	1830	5569	1499	2823	2118	4669	1391	2332	1860	3013	1471	3342	2966	1262	1526	3081	10526	3799	2793	3412	4240	3961	2523	4137	468	798	344	365
6422462	guaB	671	2037	659	1037	980	1863	655	980	779	1213	727	1482	1350	626	726	1423	2702	879	626	899	51	80	81	65	3	3	7	0
6420329	guaB	702	2147	595	932	785	1902	640	956	838	1292	748	1508	1455	734	724	1408	2580	1065	758	875	85	66	52	94	7	28	4	0
6405974	dpiB	1482	3924	1197	2069	1696	3533	1138	1633	1505	2130	1253	2234	2326	1103	1198	2069	7234	2601	2142	2096	1297	1285	906	1076	177	203	121	207
6417470	yobB	867	2825	808	1391	1088	2341	708	1188	862	1370	779	1626	1467	683	740	1362	2706	957	725	902	100	128	96	151	12	15	5	3
6415894	yobB	926	2702	722	1239	885	2353	628	1076	840	1276	776	1518	1480	806	694	1459	2682	989	618	821	144	114	79	107	10	3	6	5
6419240	ynfE	718	2243	658	1076	854	2026	687	926	714	1233	666	1366	1369	592	620	1361	2143	929	553	658	88	86	54	95	4	6	1	9
6406115	ynfE	1239	3763	1102	1755	1410	3234	909	1480	1111	1741	1147	2101	2102	887	1024	1925	3741	1313	969	974	142	147	131	224	4	28	5	4
6422456	pdxK	1877	5287	1563	2708	2028	4472	1266	2030	1629	2524	1447	2783	2674	1549	1433	2820	5411	2143	1360	1793	162	142	158	516	10	19	10	135
6416688	pdxK	1701	5005	1544	2297	2547	4437	1354	2087	1712	2436	1490	2743	2953	1202	1408	2737	5785	2042	1453	1871	259	302	205	346	14	224	7	21
6416667	prpD	727	2290	648	1063	789	1955	586	888	679	1321	752	1430	1328	678	744	1321	3145	1111	835	888	1559	1657	1137	1328	400	635	366	266
6417462	yohC	480	1614	461	833	550	1254	496	685	491	763	459	977	968	435	453	932	1756	608	474	541	97	84	71	105	8	10	7	3
6416661	lysU	1887	5328	1592	2595	1934	4379	1352	1967	1694	2551	1423	2988	2835	1404	1510	2772	6760	2258	1840	1925	2473	3588	1348	2969	364	1672	316	411
6405579	rfaD	7	4	5	2	1	2	4	0	1	2	0	2	2	0	2	0	1	0	0	1	0	0	0	0	0	0	0	0
6417102	rfaD	43	123	62	69	56	86	56	49	46	60	38	62	87	29	29	63	100	46	18	47	0	0	2	2	0	0	0	0
6419753	sbcB	720	1993	608	947	1027	1805	590	940	762	1212	671	1183	1168	572	658	1072	2390	914	672	867	178	104	111	174	10	6	11	6
6421833	sbcB	395	912	297	490	420	884	250	397	341	472	270	545	562	279	245	467	1066	357	335	327	55	35	15	45	0	3	0	2
6419624	rpmJ	233	673	208	295	195	609	163	269	216	292	147	364	302	146	141	325	490	255	135	190	124	81	28	107	36	13	5	13
6419171	uvrC	1532	4151	1238	2177	2245	3812	1205	1749	1610	2173	1288	2698	2887	1357	1298	2626	8881	2527	2182	2011	232	358	341	350	8	29	12	6
6417378	atpF	114	321	123	270	197	200	68	128	42	78	48	113	74	59	41	110	1219	487	300	522	25310	50328	13754	31085	40118	200623	15354	36113
6416547	plaP	30	127	16	51	26	57	18	48	28	35	24	65	20	31	28	45	122	40	27	42	9	4	4	0	0	0	0	0
6406173	plaP	528	1531	472	795	682	1367	466	696	528	856	478	1024	837	439	469	956	1778	709	440	699	98	77	58	122	5	3	4	4
6406237	ybdM	529	1410	534	702	577	1099	427	556	573	806	520	727	830	310	446	763	1519	717	589	563	251	331	222	258	47	178	31	20
6419220	ybdM	463	1018	344	699	466	1063	345	439	396	607	326	711	666	319	342	634	1596	550	454	471	325	337	206	272	65	138	22	33
6416419	ybhS	1956	5443	1509	2765	2373	5077	1492	2323	1700	3012	1577	3410	3392	1430	1586	2963	9000	3490	2505	3051	3311	3416	2158	3007	435	928	338	256
6419134	ybhS	2407	6112	1709	3332	2706	6168	1678	2716	2379	3657	2029	3872	3933	1879	1748	3617	11771	4466	3052	3719	4120	3816	3974	3324	518	906	1673	323
6405549	wecE	315	1054	291	483	285	698	170	339	269	392	197	400	468	180	191	429	1207	436	299	445	23	27	26	2489	0	0	3	2594
6416236	cyoC	3727	10957	2840	5226	4173	9280	2671	4411	3310	4920	2930	5752	5585	2599	2573	5385	11791	4462	3121	4003	1936	2682	1400	2201	200	710	258	172
6417333	ydaW	531	1349	493	670	588	1116	337	568	452	706	440	745	773	378	366	955	1581	470	437	469	96	91	51	3562	0	29	21	3406
6417538	rimK	2189	5952	1801	3094	2696	5725	1615	2679	2224	3521	1890	3927	3775	1793	1740	3718	8922	3017	2081	2767	2997	2868	1506	2733	670	1401	694	588
6417145	rimK	3386	9576	2904	4874	3895	9232	2756	4069	3590	5263	3028	5910	5896	2582	2837	5558	13601	5092	3449	4134	2240	2031	1182	3126	490	842	282	769
6419366	ispA	1079	3424	1081	1633	1623	3235	907	1431	1206	1796	1046	1959	1983	933	894	1839	3196	1177	900	1037	90	155	65	131	15	14	14	31
6417078	copA	899	2332	770	1256	1099	2234	627	1096	823	1215	755	1356	1492	585	682	1374	3545	1373	1044	1151	1710	1569	1049	1391	257	408	188	126
6422336	fhuA	404	1140	359	551	347	972	271	506	346	604	360	654	594	285	264	611	2057	678	562	617	1382	1117	668	1069	167	273	122	96
6416700	fhuA	2239	6239	1786	3075	2919	6291	1889	2891	2406	4054	2372	4015	4252	1783	2170	4051	6387	1990	1705	1956	309	322	230	439	25	113	7	49
6423093	ddpB	2906	8093	2403	4333	3426	6990	2135	3282	2642	4242	2346	4445	4475	1991	2190	4306	9111	3031	2346	2982	477	516	389	451	27	118	58	22
6422380	yhjR	205	790	242	370	317	732	166	243	278	389	247	435	477	243	214	377	752	368	230	292	48	97	51	58	3	14	11	1
6418419	araE	101	349	88	148	75	202	52	97	69	108	53	143	98	54	49	143	248	71	89	77	7	7	11	15	0	0	0	0
6419304	argI	436	1288	351	675	512	1101	348	442	435	793	392	696	649	336	343	586	2071	699	528	606	1540	1471	1044	1679	231	490	241	178
6417003	narL	1752	4737	1548	2464	1955	4087	1241	1982	1763	2559	1463	2826	2799	1287	1353	2789	5717	2040	1508	1777	426	598	334	483	30	60	21	13
6414396	narL	1063	3112	849	1413	1348	2671	805	1113	1042	1497	911	1632	1627	715	878	1683	3879	1466	1083	1234	927	774	364	472	127	216	55	24
6422760	flgG	1108	3131	938	1635	1349	3106	847	1410	1165	1731	972	1874	1938	854	882	1774	3926	1529	1042	1172	273	493	186	476	10	109	17	15
6416006	flgG	1148	3061	1001	1419	1171	2822	879	1305	1071	1594	895	1807	1787	786	871	1671	4086	1587	1096	1334	450	426	325	358	25	46	40	15
6417500	yqfB	203	515	144	276	219	462	147	197	210	292	180	343	325	174	179	354	672	199	175	185	20	38	6	15	1	0	1	1
6417734	acpP	19	37	22	29	11	25	9	14	5	7	7	20	4	3	15	10	5	19	24	5	1	0	0	0	0	0	0	0
6416372	acpP	37	174	42	82	46	171	67	56	35	130	54	76	91	34	49	97	93	47	39	53	1	1	4	7	1	0	3	0
6416054	cbpA	983	2464	773	1256	1193	2279	648	940	867	1174	704	1457	1405	557	677	1365	3547	1192	854	1093	620	555	375	598	61	84	63	40
6416373	rsuA	291	762	233	343	296	779	234	318	286	403	209	471	477	241	179	428	1096	371	230	273	80	4348	44	86	6	6058	6	3
6415900	dgt	793	2300	656	1139	879	2248	748	1118	856	1334	734	1382	1520	725	659	1553	3042	1062	759	983	570	886	345	606	105	139	61	53
6419939	flgK	617	1859	541	980	692	1648	544	730	703	1059	549	1091	1021	484	519	1093	2388	968	706	708	137	164	84	181	1	23	9	10
6415438	flgK	846	2129	601	1137	840	1868	465	877	707	1054	591	1315	1135	592	525	1157	3141	1161	993	1270	43579	83462	46877	103455	25471	149066	61997	79866
6417920	araG	3606	10062	3047	5054	4343	9152	2745	4319	3565	5322	3093	6368	6102	2858	2849	5706	10011	3798	2786	3372	404	8410	320	519	18	26955	46	47
6420315	yicC	188	674	153	315	315	571	172	308	195	369	186	373	401	166	197	358	540	159	137	166	30	37	29	42	9	8	6	7
6422335	ybfA	156	568	157	268	279	445	112	159	134	297	129	266	301	121	151	356	1092	471	365	364	698	852	735	648	69	211	127	103
6416699	ybfA	266	862	230	463	225	531	171	305	210	367	169	373	444	206	184	455	1690	532	409	484	1281	1159	656	792	196	306	131	88
6416763	yehQ	1339	3713	1180	1916	1550	3757	1205	1694	1377	2119	1213	2295	2538	1065	1182	2306	4107	1395	1014	1239	162	166	138	155	7	13	26	13
6416841	yehQ	1022	3140	817	1348	1233	2894	796	1198	1035	1707	922	1808	1709	887	938	1629	3322	1300	916	945	142	191	100	153	8	31	2	14
6419389	ydiH	668	1947	574	1025	779	2005	578	917	823	1188	756	1331	1361	583	613	1270	2695	1036	686	763	242	362	218	269	9	27	8	12
6420096	yfaV	2474	6651	1914	3239	2660	6543	2076	2948	2410	3756	2296	4154	4363	2030	2028	4079	8650	2688	2149	2574	794	794	505	651	51	87	48	57
6415511	ptsP	1092	3370	952	1513	1492	2951	874	1266	1174	1876	1029	1989	2088	836	981	1902	2799	1172	777	885	94	119	60	129	10	9	9	5
6422486	gshA	131	379	132	226	88	235	73	125	93	77	76	141	108	49	53	123	382	133	103	118	20	21	34	76	3	4	4	10
6418566	ydhY	1370	3869	1033	2058	1734	3422	1033	1496	1218	1967	1109	2187	2199	1042	1112	2064	5023	1770	1523	1534	368	331	271	313	8	42	7	26
6421515	ydhY	570	1511	458	732	582	1331	387	596	524	736	426	713	908	359	378	752	1893	699	459	435	73	90	66	94	0	7	4	11
6418403	hisC	752	2047	678	1042	745	1842	577	793	693	1114	562	1133	1317	543	620	1257	2070	766	508	665	88	83	50	114	5	8	1	12
6422613	panD	289	621	186	278	249	486	160	214	243	341	163	321	449	188	194	306	853	266	227	194	245	1183	385	514	45	767	163	178
6415476	mlaF	11	50	9	6	16	11	2	3	20	7	9	14	24	6	7	7	32	11	7	4	1	0	5	6	2	0	0	2
6420651	copA	1783	5035	1608	2538	2074	4956	1259	2222	1795	2763	1490	3153	3145	1433	1466	2890	7176	2459	1928	2255	3169	2411	1646	2278	457	757	355	301
6423175	fkpB	1837	4602	1397	2336	2392	4470	1193	1870	1475	2398	1356	2875	2550	1226	1216	2440	4599	1820	1259	1509	278	288	214	272	24	23	15	14
6419745	hyfE	377	1151	315	547	401	923	260	377	357	592	341	571	545	279	303	509	1184	409	309	359	81	75	61	64	1	85	4	4
6415822	hyfE	629	1978	571	924	797	1775	562	807	639	982	597	1130	1123	469	639	1067	1921	710	484	611	61	73	49	93	2	7	5	4
6422369	degQ	1128	3139	868	1560	1269	2661	782	1323	1029	1609	894	1806	1855	744	813	2058	2887	962	815	979	121	576	96	138	5	1643	12	5
6406145	degQ	1015	2779	824	1366	1107	2338	678	1176	984	1494	763	1659	1433	726	748	1415	3035	1093	737	840	165	168	117	170	20	13	10	7
6417861	tcyJ	318	962	269	458	402	829	220	336	323	464	254	554	523	285	294	599	1197	340	291	326	48	51	57	57	8	3	3	1
6417190	tcyJ	1043	2901	852	1534	1256	2632	810	1213	1006	1538	905	1815	1687	675	801	1707	2847	1178	761	944	99	124	97	113	12	13	5	4
6420572	rclR	1605	4787	1398	2455	2001	4147	1213	1871	1643	2451	1417	2782	2877	1268	1273	2610	5879	2182	1548	1765	572	604	419	416	8	37	47	37
6416816	speG	540	1565	460	679	514	1467	444	690	543	902	544	1052	1026	422	579	1004	1649	546	466	531	87	141	91	106	9	17	3	10
6418617	speG	129	395	124	221	155	395	114	171	138	211	124	224	249	107	136	244	464	171	110	140	34	41	14	33	1	4	0	0
6423282	entH	3182	9355	2651	4455	4179	8014	2459	3791	3202	4824	2766	5495	5475	2510	2519	5187	15164	5577	4106	4557	2827	2395	1572	2160	233	463	208	122
6417609	entH	7088	19407	5540	9692	10418	17728	5089	7745	6692	9716	5633	10853	12058	5887	5715	10909	80036	21448	20260	21842	13463	12160	11129	10670	1114	1495	1038	1757
6419107	nuoE	1095	3205	978	1441	1415	2641	734	1196	858	1505	757	1644	1441	684	701	1477	3371	1137	836	993	176	267	193	281	8	27	18	19
6414651	nagZ	825	2497	701	1324	1213	2143	654	1088	793	1338	749	1404	1431	685	817	1433	4379	1289	1320	1330	193	199	124	205	4	282	9	9
6423172	nagZ	678	1777	485	926	937	1750	490	886	650	898	527	1084	1140	618	551	1190	3423	1056	778	962	110	204	117	108	3	9	8	7
6420958	dnaJ	1	6	0	7	1	0	1	0	3	3	1	0	2	0	2	1	1	1	0	0	0	0	0	0	0	0	0	0
6419060	rpsG	2	12	9	3	0	6	1	3	2	5	1	2	4	2	5	2	13	3	4	9	1	0	0	0	0	0	0	0
6418198	cyoD	920	2595	761	1565	1047	1883	542	1017	664	974	530	1118	1038	508	468	984	2761	1008	664	915	342	416	290	401	29	92	19	10
6416603	sufE	181	605	166	301	198	430	103	198	150	248	137	362	315	104	177	279	465	157	141	134	20	39	23	42	3	3	0	0
6419703	yidK	1345	3926	1262	2205	2054	3606	1060	1766	1271	1922	1134	2561	2254	1056	1183	2576	7247	2588	2329	2654	460	522	309	348	39	112	23	22
6417675	yidK	256	782	252	385	260	551	191	304	222	283	177	312	305	179	166	336	1962	518	452	569	78	56	93	94	6	0	2	0
6422642	rlmJ	975	2607	871	1309	1156	2388	795	1140	896	1398	818	1665	1583	713	748	1524	2779	1000	683	891	91	85	72	142	11	13	0	5
6417573	yieL	15313	42905	12382	21388	17496	39408	11177	17853	14804	23532	12933	25418	25982	11713	12082	24776	54599	20105	13942	16311	3736	5125	5201	8465	223	1239	2914	3695
6420131	yieE	801	2326	627	1159	972	2106	583	840	773	1166	624	1289	1316	591	605	1242	2599	1067	765	735	162	186	117	186	7	50	9	22
6416259	yieE	281	907	259	549	218	629	212	320	245	381	216	454	333	208	210	494	1254	456	356	374	2045	112	34	63	761	2	7	1
6417779	rplP	0	1	0	1	0	0	0	0	0	0	0	0	0	0	0	0	0	0	0	0	0	0	0	0	0	0	0	0
6417952	flgA	1401	4064	1210	2039	1607	3446	1007	1564	1304	1969	1135	2235	2270	955	1121	2146	6635	2212	1706	1957	711	748	505	691	44	91	56	46
6418070	flgA	446	1392	418	615	466	1134	395	482	469	666	360	751	759	318	370	845	2229	769	524	765	226	241	157	283	17	14	9	23
6418933	yeiL	1971	5394	1642	2675	2427	5146	1547	2289	1893	2948	1712	3288	3238	1546	1694	3122	7170	2551	1934	2136	477	501	432	502	35	90	51	24
6417392	cspF	14	62	9	24	11	20	19	11	13	16	5	19	20	4	0	26	34	27	5	7	0	0	0	0	0	0	0	0
6419555	cspF	48	128	37	44	25	57	27	31	9	39	16	34	28	5	15	38	104	20	35	36	5	2	4	4	0	0	0	0
6421524	yddG	2365	6703	1983	3342	2686	6200	1842	2668	2123	3483	1939	3604	3480	1558	1834	3602	6778	2231	1769	1891	202	182	146	274	9	16	31	18
6419858	yddG	8665	23933	7122	11625	9809	21610	6462	9339	7472	11462	6898	13044	12461	5846	6369	12270	24538	8801	6491	7463	943	982	771	1078	83	101	60	42
6416837	elfD	557	1184	507	925	673	1083	540	732	526	1134	693	745	735	357	702	705	2220	811	777	725	811	691	414	666	104	158	51	47
6421133	ygcP	930	2859	948	1412	1349	2684	714	1286	1015	1620	867	1694	1622	756	799	1675	3777	1233	957	1052	130	110	94	148	10	16	11	8
6415575	ygcP	435	1292	349	674	487	1083	359	475	420	694	369	747	689	347	407	751	1320	539	457	500	83	164	59	107	3	26	0	4
6423292	yjcZ	1776	4832	1355	2789	2138	4399	1423	2096	1595	2656	1366	2966	2853	1323	1468	2749	6148	2043	1576	1679	285	370	228	277	10	38	13	4
6417619	yjcZ	2791	7661	2154	3781	3037	6956	2057	3049	2521	4009	2266	4526	4443	2001	2101	4392	8482	3076	2191	2815	361	443	419	470	12	68	127	13
6418149	rluB	905	2569	738	1379	707	1923	537	851	566	1032	561	1141	1014	521	453	957	2690	1008	599	806	139	190	107	188	4	4	6	4
6415944	rluB	1336	3952	1122	2163	1377	3416	889	1483	1192	1860	979	2109	1784	914	876	1868	4907	1738	1239	1442	359	516	253	538	20	155	26	59
6416856	yeiI	2079	5516	1771	2955	2324	5259	1480	2394	2051	3026	1723	3609	3361	1545	1613	3179	5943	2243	1573	1918	176	233	180	280	7	27	23	15
6418283	yeiI	6244	18524	5374	9179	7331	16453	4626	7467	6302	9145	5158	10783	10395	4815	4795	9615	17962	6888	4914	5773	739	973	581	853	40	133	74	52
6418661	livH	1436	3846	1170	1823	1462	3512	1039	1627	1462	2265	1202	2251	2416	981	1150	2259	4116	1591	1120	1392	334	324	228	354	46	99	30	11
6421906	nadA	232	676	223	324	287	568	193	327	197	368	173	371	446	181	173	357	1016	362	231	293	105	119	76	109	6	11	7	0
6419270	yggU	756	2327	759	1134	938	2105	613	919	832	1191	679	1337	1388	573	650	1301	2684	918	774	868	176	154	106	154	9	9	7	8
6421715	feoA	1645	4042	1277	2070	1584	3281	1085	1723	1260	1863	1163	2211	2025	920	1032	1951	5632	1879	1487	1584	655	809	557	726	29	150	80	31
6423110	feoA	362	1086	308	462	509	990	278	376	313	434	283	497	470	248	214	479	1358	455	354	345	193	310	113	238	18	126	8	31
6420876	coaE	102	269	106	150	126	296	74	99	72	151	84	106	139	66	107	149	241	93	98	89	35	22	11	22	0	2	0	0
6420021	coaE	60	99	49	66	18	115	14	15	11	24	8	25	24	8	15	12	107	19	31	31	4	6	3	0	0	4	0	0
6405512	mfd	193	470	138	253	204	461	96	159	168	269	130	234	191	140	120	215	297	120	85	112	8	6	15	22	1	4	4	0
6422296	ddpF	967	2451	754	1193	1098	2401	688	1014	875	1255	722	1417	1361	606	664	1309	2806	1062	773	731	193	223	148	221	17	24	8	30
6419073	pflD	3802	15660	4467	6144	5861	14281	4088	6009	4666	8585	4436	9369	9601	3307	4425	7424	13940	5200	4064	4475	10153	17039	8712	7324	2761	11848	3951	1195
6421437	pflD	710	1944	673	1123	775	1834	514	894	627	1090	624	1260	1087	576	549	1199	3657	1183	866	1149	3197	3770	1770	3206	622	1734	574	328
6418620	arnD	3466	9087	2640	4347	3538	7594	2363	3628	3040	4572	2591	4958	5264	2286	2443	4868	11259	3446	2843	3432	630	1548	1080	767	18	224	56	74
6416819	arnD	1816	4917	1555	2357	2022	4214	1186	2012	1689	2530	1422	2861	2895	1339	1394	2863	6465	2241	1690	1906	454	706	537	425	6	90	36	12
6415931	carA	4361	11444	3207	6130	5419	10222	3126	4697	3449	5251	3243	6160	5935	2861	3176	6378	4652	1752	1451	1450	156	172	206	247	8	24	15	29
6417756	dmsC	1455	3617	1156	1973	1304	3301	1062	1515	1233	2177	1173	2080	1948	953	1322	1876	5777	2428	1587	1854	1815	1919	1019	1584	169	374	140	91
6420516	dmsC	2320	7196	2339	3471	2775	6286	1980	2962	2129	3990	2263	3703	4371	1556	2088	3254	9544	4233	3227	3543	3166	2576	1824	2548	226	413	271	158
6419849	rayT	17	43	15	26	12	49	21	26	8	32	14	28	21	19	15	41	111	43	14	40	9	0	6	0	0	0	0	0
6421369	hokE	125	426	100	215	89	309	113	158	97	168	105	213	157	94	100	193	721	296	152	255	32	48	67	39	0	2	6	0
6422717	nuoN	44	187	63	95	95	102	38	47	42	83	50	64	37	29	57	53	129	38	30	46	11	8	39	27	2	1	1	1
6420720	nuoN	356	900	338	553	460	799	231	370	227	406	214	426	315	192	151	341	997	299	216	346	65	93	60	68	13	21	5	0
6421574	mtgA	1179	3160	937	1570	1405	2945	838	1333	1125	1683	947	1834	1847	899	901	1864	3461	1240	977	1029	162	151	121	175	10	32	14	3
6419028	ybjJ	543	1451	363	707	618	1189	364	572	435	732	382	854	795	341	394	711	1696	632	444	638	969	259	75	648	199	106	12	150
6415385	ybjJ	240	787	261	428	283	786	247	311	276	451	252	439	553	206	247	423	902	335	294	273	62	77	40	170	2	34	3	32
6418059	ispF	67	268	65	101	85	218	60	92	75	102	85	139	170	61	62	118	241	77	66	87	7	15	1	8	0	3	0	2
6420298	ymfL	675	1974	641	900	756	1667	517	666	614	982	576	1035	1167	568	552	1095	2394	793	614	560	134	112	96	129	6	16	8	6
6419471	ymfL	523	1476	402	653	927	1403	396	576	484	717	498	921	932	486	457	834	1860	630	446	507	71	51	35	46	9	7	2	4
6421527	yciA	273	668	218	381	388	673	224	287	233	405	214	404	404	189	199	406	788	279	193	220	26	22	23	20	2	4	10	2
6405554	caiC	1258	3636	1118	1834	1748	3040	930	1446	1214	1802	982	2140	2170	925	1058	2002	5341	1590	1311	1548	916	785	465	947	104	160	67	158
6421305	rplF	475	1071	304	652	467	1193	358	589	436	734	458	878	834	393	398	801	1529	512	366	474	61	58	39	74	2	4	0	6
6423326	rplF	9	18	2	10	0	6	1	4	1	10	1	2	1	14	3	0	16	18	2	5	0	0	0	1	0	0	0	0
6422708	ybeQ	815	2711	809	1236	872	2447	709	1048	937	1354	751	1400	1707	654	725	1270	3665	1322	1044	652	237	219	160	201	20	23	23	17
6416343	mnmG	86	340	80	222	74	146	48	64	28	57	33	31	31	8	25	43	51	57	42	58	0	0	1	5	0	0	0	0
6415397	yccU	1101	3362	946	1703	1361	2971	845	1388	1024	1612	840	1781	1973	714	862	1692	5685	2024	1360	1645	1499	1604	891	1290	211	381	149	164
6417206	ydcU	3630	8819	2865	5026	4003	8165	2814	4003	3215	5734	3177	5109	5521	2373	2969	5032	9409	3369	2551	2967	678	406	278	400	434	85	40	27
6419521	ydcU	1595	4247	1283	2247	1789	4065	1209	1875	1517	2364	1343	2788	2795	1229	1320	2586	4630	1495	1137	1338	187	243	114	183	22	19	3	23
6418182	cbrB	1160	2828	873	1460	1289	2750	871	1072	1050	1641	935	1785	1922	840	902	1658	3837	1423	1046	1171	233	220	137	209	6	29	8	11
6420142	mdtP	1832	5291	1526	2584	1779	4831	1331	2328	1761	2757	1574	3029	3223	1440	1524	2940	6256	2191	1639	1970	1494	1212	669	1289	181	313	153	80
6416271	mdtP	2774	7537	2217	3977	3224	6995	2066	3173	2658	4086	2220	4603	4633	2044	2073	4305	9313	3450	2377	3139	2202	2599	1330	1952	323	794	275	207
6418718	ydgD	607	1893	555	1025	830	1775	527	889	689	1153	620	1245	1288	503	591	1172	1831	802	572	622	89	63	70	69	7	20	7	2
6417681	preT	1241	3679	1064	1737	1421	3339	932	1501	1248	1908	1059	2171	2133	964	1064	2043	4184	1625	1161	1261	169	184	151	177	6	11	7	16
6415335	wcaD	770	2183	678	1067	863	1987	662	928	698	1136	703	1229	1272	551	629	1205	2110	712	641	628	53	89	103	92	7	18	3	6
6418189	oppD	1483	4660	1402	2226	1922	4410	1340	1915	1785	2696	1524	2866	2779	1372	1394	2892	4829	1820	1226	1577	160	237	183	225	6	33	11	11
6423239	oppD	1727	4777	1496	2445	2125	4345	1438	2026	1831	2627	1510	3144	2973	1462	1523	3004	5234	1857	1412	1618	193	229	165	187	21	28	18	18
6422306	rspB	149	482	163	267	155	396	127	190	195	229	155	228	262	132	132	297	515	188	149	175	37	55	42	89	2	6	3	7
6422589	rspB	334	1007	248	449	388	952	296	364	331	607	333	607	611	293	280	613	1343	544	348	334	122	64	78	119	0	11	8	2
6419691	ygiA	1010	3112	845	1595	1323	2954	907	1444	1129	1982	1040	2218	2166	937	1051	2394	4544	1571	1108	1342	213	256	142	4338	13	51	29	5690
6416587	iscR	824	2374	736	1095	1065	1739	513	764	745	935	540	964	944	484	539	873	2012	645	478	517	87	55	39	43	1	4	1	2
6422541	citE	1913	5319	1695	3087	2309	4826	1411	2418	1752	3001	1694	2910	2960	1300	1712	2652	5318	1921	1390	1841	290	250	219	250	24	21	14	15
6415551	yqhC	375	949	304	455	379	862	260	385	340	452	275	495	484	235	254	493	1032	469	328	334	89	62	42	78	7	9	2	5
6417907	tmcA	1087	2940	864	1463	1300	2837	819	1362	1198	1594	921	1898	1772	808	844	1753	3519	1191	1034	1065	173	210	115	183	10	22	17	10
6421796	gspA	18	80	20	20	20	75	22	43	18	59	35	49	47	26	25	52	87	50	20	20	0	4	0	5	5	0	0	0
6418690	gspA	334	903	290	549	420	856	270	473	338	523	307	565	598	261	291	570	1032	485	348	360	33	51	31	46	0	3	10	5
6417842	torC	597	1943	608	945	719	1897	548	839	755	1117	695	1196	1116	477	537	1101	2866	1141	887	972	492	950	286	616	54	357	43	89
6420601	torC	209	648	217	325	363	601	167	328	194	314	183	420	394	149	163	395	906	316	286	272	67	118	30	88	6	17	11	12
6421767	yegJ	468	1164	383	563	365	972	305	415	393	585	358	622	700	310	299	611	1304	506	367	333	40	110	41	172	1	26	7	82
6419840	ycjY	2070	5885	1749	2894	2379	5387	1539	2349	1966	3036	1731	3580	3570	1504	1834	3340	7654	2871	2421	2406	547	723	498	571	41	106	28	12
6422698	ycjY	2836	8180	2610	4151	3467	7891	2294	3561	2863	4602	2520	5161	5106	2428	2375	4540	11326	4173	2902	3318	686	3634	585	716	30	2419	71	45
6419161	elaB	801	2245	667	1114	917	2175	654	880	918	1203	637	1298	1363	616	611	1269	2526	887	642	791	121	149	98	111	3	21	9	5
6416150	elaB	767	2358	705	1163	789	2187	664	956	712	1277	688	1281	1334	714	647	1257	2504	941	626	799	95	86	73	96	12	10	21	3
6421221	betA	288	782	284	431	293	724	242	377	245	391	242	447	461	204	216	423	1415	445	342	442	183	183	135	234	25	19	12	26
6423279	pmrR	648	2028	607	992	669	1753	535	824	707	1057	670	1179	1124	698	618	1247	2619	988	710	720	116	175	77	149	10	38	8	20
6417606	pmrR	1461	4112	1164	1954	2102	3911	1045	1603	1384	2004	1120	2422	2396	1337	1244	2387	7182	2592	1953	2169	274	242	270	274	25	27	11	9
6419419	rplB	1	0	0	1	0	0	0	1	0	0	0	0	0	0	0	0	0	0	0	0	0	0	0	0	0	0	0	0
6417706	rplB	1	2	3	1	4	0	0	0	0	0	0	1	0	3	0	0	0	0	0	0	0	0	0	0	0	0	0	0
6418351	hcaF	658	1983	563	990	822	1929	588	841	685	1063	677	1180	1213	523	619	1097	2047	859	557	727	114	98	74	92	11	0	7	6
6417109	argB	1426	3672	1083	1900	1654	3455	946	1461	1397	1914	1064	2120	1973	988	1047	1850	5824	2323	1726	1856	3665	5029	4733	3971	677	1760	2425	506
6421448	argB	1272	3123	1019	1665	1390	2954	861	1381	1114	1718	901	1956	2032	820	883	1838	5092	1823	1229	1649	2990	6545	3524	5385	499	5498	1710	1641
6419059	dicA	2	17	2	2	0	2	3	9	1	4	2	1	2	1	0	5	1	4	0	0	0	0	0	0	0	0	0	0
6405566	fimB	70	228	70	116	76	284	78	119	110	125	92	167	145	85	103	153	615	142	143	182	373	259	224	304	82	80	69	37
6418808	fimB	357	1091	358	513	378	698	178	341	187	365	206	343	337	186	191	363	1265	505	432	468	915	11002	4440	5004	166	15737	5049	3740
6419129	metG	28	34	12	19	30	26	13	24	8	14	18	29	32	6	10	32	58	15	14	31	3	2	1	3	0	0	0	0
6416413	metG	40	136	31	43	39	97	27	41	32	66	16	55	77	36	38	50	149	46	23	31	2	1	4	4	0	0	2	0
6415633	atpA	282	809	289	594	354	696	235	352	143	202	128	206	274	143	139	335	2214	1110	767	969	35591	38872	45826	31359	52946	67958	88965	17676
6420284	torR	4	18	10	6	1	15	5	6	4	5	7	6	4	2	5	17	21	10	7	5	4	1	0	0	0	0	0	0
6417235	crfC	354	933	330	465	394	890	291	454	340	487	283	540	591	430	307	492	1326	517	445	380	97	83	67	91	9	26	6	2
6419879	rnk	211	601	187	286	170	405	129	206	175	269	133	260	279	102	117	230	670	227	192	216	149	154	63	84	21	8	12	3
6421475	bax	1061	2614	989	1451	1198	2215	624	1066	841	1275	703	1520	1488	567	673	1244	2986	1034	835	961	287	294	231	309	10	15	13	11
6415419	yidP	1221	3375	1069	1702	1504	3328	932	1395	1302	1818	1044	2043	2149	1062	1157	2009	3597	1435	997	1212	145	212	103	170	4	20	6	5
6423388	rcsD	273	631	237	388	313	655	251	311	287	407	247	446	478	208	250	393	683	280	223	233	12	28	20	34	1	0	2	2
6417881	rcsD	175	580	181	321	273	537	137	194	189	323	180	328	355	160	169	380	642	223	186	182	15	10	11	14	1	0	3	1
6422301	hyfF	895	2480	791	1197	970	2346	635	1131	841	1415	723	1529	1518	709	776	1558	2785	1074	712	852	115	194	90	359	3	80	4	399
6422747	ushA	310	1031	278	526	419	883	265	471	309	598	319	637	711	293	321	595	1585	531	380	490	363	457	198	346	81	147	47	25
6415892	ushA	721	1926	536	946	646	1859	578	828	652	977	633	1105	1184	449	501	1088	2806	1078	744	943	775	648	461	752	105	172	104	111
6421192	btuR	627	2003	654	1027	905	1972	617	845	699	1023	617	1272	1190	524	600	1231	2612	904	655	832	123	111	82	112	2	45	10	9
6421874	atl	636	2047	579	952	718	1812	584	866	746	1114	610	1272	1204	571	594	1399	3682	1265	916	999	3722	3751	2051	3520	846	1721	690	712
6417804	rutD	1070	2870	861	1528	1265	2650	883	1283	997	1774	962	1637	1705	844	983	1652	3358	1075	966	1030	232	267	183	141	25	44	30	15
6419074	ymgF	35	72	31	55	46	82	15	45	42	59	34	71	55	40	21	76	185	47	67	28	23	35	47	26	3	1	2	0
6421438	ymgF	103	379	92	161	113	273	81	143	108	174	104	213	188	83	77	178	592	199	157	87	33	1243	46	116	5	1055	4	9
6419754	yqfG	89	306	64	127	79	244	66	126	78	123	87	179	143	72	86	140	355	190	89	82	19	32	22	31	2	0	2	0
6416719	dusC	978	2799	894	1470	1212	2475	811	1174	1024	1524	861	1711	1793	823	841	1467	2937	1029	696	921	206	277	172	203	22	40	7	5
6417999	dusC	664	1883	510	976	680	1636	520	683	619	992	551	1071	1048	413	568	910	1739	600	440	548	1596	108	71	581	1150	12	6	88
6420367	yjiC	98	238	72	88	84	174	64	70	67	112	56	157	114	52	80	160	269	79	73	83	2	10	7	6	0	3	0	0
6406231	ypjB	103	399	137	151	96	262	107	135	98	163	107	157	218	68	113	207	355	126	106	115	11	15	8	8	0	0	0	1
6419214	ypjB	36	120	39	44	30	113	33	59	41	75	28	78	66	40	31	137	199	64	75	40	13	6	5	3	0	3	0	2
6420498	nlpE	57	99	23	64	23	70	27	27	19	35	23	62	49	12	20	40	82	35	26	36	7	0	3	1	0	0	6	0
6421648	mcbR	1928	5952	1620	2765	2423	5054	1402	2375	1814	2914	1664	3076	3103	1589	1494	3059	6932	2421	1902	2067	485	547	362	628	25	90	60	18
6417020	birA	1	26	6	15	17	27	11	10	12	13	2	11	29	3	9	12	68	26	2	7	9	0	0	50	1	0	0	17
6414497	atpE	647	1667	594	1064	632	1362	392	707	448	707	432	881	834	317	399	881	4568	1679	1224	1678	53996	66573	36171	89930	87732	242592	56444	148380
6419193	ydiO	451	1309	339	636	523	1165	328	597	433	634	419	775	737	326	409	676	1734	590	404	507	92	92	68	139	1	10	10	4
6414681	ydiO	733	2139	679	1189	928	2051	653	931	792	1196	667	1252	1255	603	674	1304	2451	908	626	818	185	161	107	121	3	18	11	2
6419313	yobI	40	122	38	61	58	98	35	44	60	81	25	60	85	39	39	58	192	104	47	29	23	17	10	23	1	0	0	0
6417892	ada	588	1797	486	777	885	1672	483	826	643	978	583	1083	1198	562	564	1107	2020	783	502	667	100	118	47	75	8	0	7	9
6422498	ada	707	1790	608	1026	819	1922	478	933	622	1095	541	1228	1092	529	506	1133	2060	694	535	733	58	77	102	120	1	43	18	1
6420794	nsrR	210	410	115	255	257	312	87	152	106	155	77	254	169	91	87	196	642	183	113	169	27	22	24	31	4	0	0	0
6417262	nsrR	282	795	212	334	376	577	159	242	177	234	158	249	318	118	138	247	804	350	257	313	90	61	37	57	0	9	4	9
6415592	yjjJ	561	1572	460	796	708	1378	401	646	430	743	429	880	767	370	426	883	1592	570	432	513	107	100	70	106	5	5	0	0
6406159	yjjJ	553	1495	501	764	683	1265	386	619	519	822	516	932	899	443	493	823	2089	828	465	602	154	203	108	211	16	31	14	10
6415719	rutG	225	487	147	264	164	459	136	218	194	297	158	327	364	131	130	287	909	205	170	215	110	38	66	67	3	2	5	3
6419197	pspE	961	2637	749	1402	1379	2481	729	1102	942	1497	824	1606	1612	803	853	1555	3403	1402	1036	1117	287	183	131	265	12	6	5	15
6414409	fryC	496	1529	449	658	649	1497	370	620	522	802	465	943	877	390	465	850	1676	640	449	591	60	89	85	91	1	13	14	0
6420262	fryC	831	2489	781	1437	1349	2404	667	1090	975	1373	784	1526	1681	707	728	1437	2791	944	718	917	138	111	71	143	8	11	8	0
6421103	metH	0	0	0	0	0	0	0	0	0	0	0	0	0	0	0	0	0	0	0	0	0	0	0	0	0	0	0	0
6418490	metH	2	5	1	3	1	4	0	0	3	4	0	0	1	2	0	5	2	0	1	1	0	10	0	0	0	1	0	0
6420137	ycjP	968	2530	769	1247	1233	2387	607	994	887	1426	808	1555	1478	657	704	1516	3983	1285	1009	1220	173	216	135	169	2	8	8	8
6416266	ycjP	1426	3759	1121	2069	1634	3468	1058	1496	1414	2193	1308	2159	2093	1146	1213	2086	5094	1693	1469	1575	263	225	191	308	10	35	21	10
6420357	yhdP	12	43	7	32	16	31	8	20	19	29	3	22	23	18	8	13	35	26	9	23	6	7	3	3	0	0	0	0
6419565	yjiN	1195	3113	982	1473	1357	2635	740	1164	1059	1580	910	1869	1732	779	785	1623	3506	1238	983	1160	2341	6746	6821	2559	1062	6772	6255	750
6419733	yiaU	79	168	37	104	67	187	55	86	60	89	55	103	128	61	35	115	244	114	88	57	7	19	9	15	1	0	1	0
6416821	idnO	115	262	114	189	90	233	86	138	109	176	85	181	168	58	65	171	423	204	200	140	1815	7629	5629	2127	1291	12440	6526	1603
6420834	yfgH	607	1625	493	765	619	1557	435	645	552	840	493	863	1010	423	478	844	1648	723	423	500	64	68	58	75	11	4	3	6
6406090	gsiD	885	2603	742	1465	1119	2525	720	1075	878	1230	767	1419	1401	661	617	1243	4673	1716	1183	1546	2849	2656	1621	2602	419	603	388	456
6418696	amtB	2456	6847	2057	3545	2554	6211	1843	2875	2298	3593	2085	4110	3944	1800	2087	3786	9605	3545	2744	3206	788	770	508	637	32	110	77	48
6421802	amtB	2950	8571	2405	3995	3299	7654	2231	3207	2656	4158	2409	4943	4935	2051	2279	4465	13460	4938	3427	3827	2168	1772	986	1426	150	292	126	102
6414577	nadB	32	94	16	56	15	63	35	28	28	47	19	61	44	21	26	36	105	32	36	49	3	9	5	1	0	0	0	0
6417123	nadB	448	1208	372	622	431	1108	352	541	422	700	318	703	593	339	430	606	1110	396	312	354	55	19	21	27	0	0	6	10
6415824	yijF	975	2926	822	1494	1124	2481	777	1251	884	1474	862	1729	1634	754	844	1614	4760	1746	1364	1392	6136	4048	2386	4282	1847	1370	608	572
6417282	ymgD	497	1431	391	733	578	1465	358	598	433	781	445	861	821	404	404	830	2076	690	510	542	98	121	65	104	20	9	3	7
6418079	ydiP	983	2775	806	1256	1222	2524	695	1172	920	1568	890	1764	1729	789	795	1469	3527	1353	916	1084	205	282	190	233	18	45	21	8
6423317	pgaB	245	795	237	362	404	738	207	296	263	459	259	420	394	214	211	369	1530	534	458	345	277	214	181	254	24	26	22	38
6421296	pgaB	385	928	256	406	332	777	269	400	296	505	295	547	551	227	232	521	1821	584	545	436	358	322	216	305	15	29	25	11
6418462	tnaA	603	1546	486	822	595	1323	450	650	481	867	469	878	867	370	438	847	2175	813	733	738	260	236	195	312	19	39	22	24
6406028	glnH	659	1892	531	950	744	1845	517	821	682	1030	561	1122	1084	488	512	1073	2561	903	636	729	138	151	97	196	2	26	16	8
6419816	fadB	440	1632	384	702	441	1051	278	409	416	658	340	785	705	278	331	794	2078	779	435	637	546	696	313	415	137	185	115	75
6421843	ynhF	247	751	229	437	365	765	243	355	288	463	245	493	503	218	237	540	1003	352	241	273	63	87	21	57	0	6	2	0
6419763	ynhF	1264	3700	1220	1928	1655	3407	1029	1550	1316	2018	1156	2373	2220	1096	1143	2444	4467	1780	1191	1349	203	225	152	220	18	20	18	8
6419991	creC	1152	3294	989	1680	1692	3133	991	1418	1277	2107	1139	2087	2199	1023	1046	2073	3783	1400	990	1203	231	225	284	131	16	12	61	9
6422221	creC	454	1197	373	631	670	1151	332	505	453	731	408	683	693	320	410	740	1625	535	457	418	119	118	53	118	6	14	4	6
6417793	hofO	892	2818	763	1381	1130	2411	696	1068	879	1394	701	1564	1390	650	703	1381	2579	943	760	777	87	117	99	137	5	19	17	5
6421706	yieH	2224	6732	2039	3656	2676	6388	1995	2932	2487	3718	2171	4164	4198	1834	2086	3900	9213	3303	2562	2880	1264	2400	573	1092	246	1409	49	118
6415987	mdtC	402	1047	302	529	384	1037	317	498	391	640	376	654	667	327	278	687	1267	502	276	372	44	28	30	53	2	2	0	0
6417897	yfaP	1107	3319	1037	1600	1306	3026	880	1331	1073	1588	918	1847	1838	775	888	1771	3005	1223	820	954	132	151	96	138	8	7	21	6
6406119	yigF	1	1	0	2	0	9	2	0	0	3	0	0	3	0	0	1	0	0	0	0	0	0	0	6	0	0	0	0
6421586	ldcA	280	929	256	408	117	518	140	222	212	314	151	329	369	171	121	251	540	271	176	206	8	2	6	7	1	5	2	0
6417993	hsdR	71	194	55	117	32	143	25	45	38	54	29	60	76	29	26	37	201	122	64	59	72	63	15	53	8	39	1	8
6420087	ais	1131	3164	977	1637	1340	2867	899	1375	1105	1783	988	1825	1773	811	993	1892	3320	1325	841	1033	166	223	140	173	6	21	4	3
6417384	cyuA	625	1907	543	982	769	1548	468	726	579	875	563	1017	1151	493	512	1004	1813	656	545	610	122	139	44	144	10	28	2	32
6418889	glnA	723	2079	623	1257	886	2006	606	951	800	1133	762	1423	1340	612	632	1374	2341	789	634	796	229	154	98	195	12	24	22	7
6421021	glnA	520	1374	429	776	628	1266	440	640	475	898	473	973	981	363	434	960	1573	566	394	513	189	420	133	348	21	224	3	37
6406112	cho	348	784	212	379	278	618	168	325	273	372	194	454	407	219	245	487	951	297	223	271	68	31	82	66	6	2	2	1
6415349	mzrA	675	1868	456	813	857	1580	457	674	641	866	489	990	1145	424	466	968	2167	713	476	642	158	147	64	92	7	10	1	5
6406104	aldB	633	1837	541	1058	903	1705	457	769	664	1093	593	1135	1138	580	563	1158	2114	783	574	581	109	98	92	103	11	4	14	7
6416660	pqiB	126	445	124	196	174	396	138	180	170	215	131	251	240	117	137	229	417	205	166	164	36	52	100	26	5	6	10	0
6406099	ppnP	313	927	266	396	378	753	254	349	319	436	258	457	518	232	241	509	1756	652	540	622	3094	3446	2200	2051	802	1592	752	384
6418515	ftsK	3	12	4	11	0	5	0	0	0	1	1	0	0	0	1	1	1	1	0	1	0	0	0	3	0	0	0	0
6406049	erpA	590	1461	489	752	588	1193	476	656	566	873	472	763	883	369	484	754	1804	605	482	610	98	46	79	64	2	24	7	4
6414476	talA	751	2092	629	1007	972	2052	552	909	775	1119	653	1257	1363	640	669	1177	2066	868	573	660	107	85	75	84	2	35	19	0
6415402	talA	1116	3166	953	1556	1412	2710	821	1268	973	1570	888	1913	1817	741	926	1654	3217	1110	830	1085	105	110	98	138	9	3	4	15
6414549	allB	199	515	150	192	169	401	104	169	171	207	157	229	241	123	134	233	1042	398	271	210	1228	1082	604	908	225	312	155	128
6417616	ybcO	2673	7222	2148	3608	2830	6267	1946	2853	2301	3591	2063	4038	3955	1856	1992	3745	13174	5194	3759	4190	10137	11789	6235	7912	1156	2806	1030	753
6414587	atpB	234	723	318	526	430	557	213	382	195	231	122	286	230	165	158	281	5539	1667	1699	2119	28864	55692	84705	31427	16306	71225	127005	13417
6417618	greA	151	432	151	204	90	236	63	99	48	142	61	131	102	20	50	60	301	118	95	79	0	4	1	2	0	0	0	0
6418960	ilvX	896	2674	771	1267	1080	2466	691	1043	852	1366	786	1529	1479	642	762	1420	3991	1599	1108	1337	825	1013	556	983	88	233	104	117
6422305	rplW	0	2	0	3	0	0	0	0	0	0	0	0	0	0	0	0	0	0	0	0	0	0	0	0	0	0	0	0
6422587	rplW	0	17	0	1	0	2	0	1	1	0	0	0	0	0	0	0	0	0	0	2	0	0	0	0	0	0	0	0
6417572	zapB	212	656	203	363	295	523	192	269	217	325	198	359	406	188	189	359	709	265	156	194	11	11	6	9	0	1	0	0
6423300	zapB	1170	3651	1094	1698	1416	3032	938	1395	1193	1793	1018	2141	1954	871	982	1863	4176	1397	1081	1163	47	62	64	70	1	9	12	9
6421110	cheZ	2246	6393	1827	3136	2183	5262	1530	2422	1931	3236	1817	3207	3394	1597	1716	3004	6636	2369	1794	2114	369	267	250	292	11	16	6	10
6418727	cheZ	177	622	157	275	176	469	132	154	160	255	148	253	271	102	123	283	544	219	149	190	26	36	21	28	4	0	11	1
6420771	hyaA	1404	4262	1405	2190	1597	3971	1145	1893	1364	2206	1290	2875	2477	1213	1252	2529	5013	1836	1282	1616	322	532	271	696	54	84	62	347
6416742	yidB	1406	4212	1192	1959	1820	3728	1227	1777	1473	2365	1449	2690	2902	1290	1236	2590	4539	1825	1269	1575	255	208	157	251	13	24	13	15
6418290	ybjI	315	1138	309	529	409	932	269	448	330	616	353	647	595	235	320	624	2187	822	659	676	1038	934	634	791	122	157	118	77
6420578	ybiY	1381	3756	1056	1881	1643	3233	940	1481	1266	1866	1079	2157	2138	846	1092	1893	6793	2191	1559	1612	2368	2230	1319	1805	242	448	195	183
6422706	gcvR	972	2574	752	1257	1075	2350	718	1027	858	1378	818	1639	1568	692	794	1347	2705	1236	735	809	132	120	90	126	7	6	16	3
6418212	ydgH	1502	4339	1164	2354	1615	4006	1085	1895	1369	2346	1279	2874	2458	1272	1228	2726	4008	1506	1093	1452	287	265	214	337	14	42	17	12
6415769	lsrR	861	2766	753	1242	1092	2588	691	1121	945	1299	857	1452	1534	645	736	1716	3823	1390	995	1015	230	295	200	257	17	22	15	9
6421739	aspC	401	1130	318	661	360	977	271	505	306	445	247	569	696	283	292	628	2070	907	590	730	967	950	813	1155	265	691	400	294
6417726	fabD	0	0	0	0	0	0	0	0	0	0	0	0	0	0	0	0	0	0	0	0	0	0	0	0	0	0	0	0
6416363	fabD	0	1	0	0	0	0	0	0	0	0	0	0	0	0	0	0	0	0	0	0	0	0	0	0	0	0	0	0
6422452	elbB	2260	6214	1704	2887	2489	5544	1565	2502	2109	3112	1727	3437	3650	1472	1612	3340	5723	2127	1431	1760	215	263	164	264	8	26	18	16
6416684	elbB	2517	7150	2198	3562	3197	7117	2125	3065	2591	3954	2400	4475	4348	2073	2162	3985	7585	2792	1974	2397	356	300	217	334	17	42	22	23
6420203	frvA	1301	3501	1234	1901	1625	3202	985	1624	1252	2069	1285	2571	2248	985	1114	2293	4493	1474	1369	1519	187	190	140	264	22	28	17	16
6414397	rfbX	142	464	156	220	194	420	104	161	151	247	136	292	275	117	118	284	966	342	285	244	157	139	98	108	4	3	4	0
6417682	hipB	18	46	21	37	10	20	5	4	6	8	2	3	1	2	0	8	14	4	3	0	0	0	2	0	0	0	0	0
6423280	ptsI	16	28	12	34	3	14	1	5	1	1	2	6	7	2	1	3	4	3	9	1	5	3	1	8	0	0	0	0
6417607	ptsI	24	55	20	72	20	37	9	21	12	26	3	24	27	9	5	14	46	16	16	17	6	7	7	6	0	0	0	0
6416516	ybbA	5594	14971	4658	8118	6494	13435	4103	6360	5012	7692	4450	8706	8574	3969	4212	8460	27184	10145	7517	8160	14549	13990	8192	11998	1682	3616	1517	1370
6415348	ydfR	1050	3272	1054	1817	1426	3225	985	1468	1245	1920	1126	2140	2131	953	1010	1858	3983	1481	1108	887	199	197	113	218	9	19	9	7
6405995	dedD	13	23	7	13	5	11	6	8	19	9	6	11	5	5	5	3	15	18	10	17	1	4	0	0	0	0	0	0
6420232	dedD	53	127	34	92	51	141	30	78	44	86	36	83	124	34	42	134	187	47	48	44	14	5	8	10	0	0	2	0
6418388	ptsG	376	1182	340	522	503	1046	325	450	427	561	381	715	716	281	353	681	1646	659	483	518	184	198	150	201	13	17	11	17
6419188	dgcT	373	1192	358	519	437	1165	337	480	338	619	396	660	650	272	351	678	2089	850	671	652	406	502	261	349	36	92	40	43
6421097	hemC	1003	2666	841	1236	1139	2211	802	967	918	1342	748	1446	1517	665	769	1360	2744	987	626	790	73	48	52	94	5	8	15	1
6418005	ykgF	1139	3346	1073	1829	1391	2876	910	1422	1256	1674	972	1882	1978	826	942	1794	4982	1845	1333	1492	1042	3346	2299	8545	132	3851	1563	5093
6406198	cpoB	864	2101	646	1178	818	1833	540	883	631	1064	645	1233	1065	450	624	1192	3668	1291	1028	964	1676	1842	1012	1908	118	320	105	108
6422121	cpoB	121	352	143	190	179	359	92	136	125	176	120	181	216	101	97	240	708	289	178	210	363	374	219	350	19	55	13	23
6421469	efp	17	109	23	97	13	12	4	19	0	2	0	6	3	0	0	3	46	5	14	3	191	5	14	9	102	1	0	0
6422431	ebgR	845	2744	825	1336	1192	2542	730	1126	858	1376	777	1580	1514	708	717	1316	2524	917	642	786	80	110	108	120	4	17	17	7
6419405	ubiE	227	518	134	326	163	514	203	296	248	357	203	405	417	174	203	505	907	345	249	339	30	38	35	56	1	2	0	0
6420376	rsgA	66	203	58	102	46	91	20	37	26	29	10	46	74	26	18	53	109	84	34	44	2	7	10	3	0	0	0	0
6406175	ycjD	618	1864	576	914	817	1659	560	789	818	1050	546	1016	1102	539	506	1094	2493	933	676	746	173	143	106	240	10	11	12	12
6416549	ycjD	355	1255	361	626	550	1157	332	499	409	628	350	777	763	328	338	667	1571	623	489	471	145	110	79	114	52	5	3	0
6420877	nac	988	2847	843	1438	1202	2526	777	1274	995	1610	944	1741	1743	713	856	1669	2831	1058	825	942	168	114	89	168	11	62	14	7
6419031	pyrL	1569	4507	1248	1959	1863	4059	1238	1788	1547	2490	1330	2559	2573	1204	1289	2649	5224	1796	1358	1326	146	137	121	142	5	12	10	1
6418381	dkgB	280	712	224	397	281	801	235	341	275	446	242	514	588	222	215	454	1265	404	389	444	465	603	371	552	93	195	91	74
6415844	ydcH	152	387	141	245	161	375	103	158	110	165	121	215	248	105	114	249	349	150	118	96	5	9	4	11	1	1	1	1
6421113	yeeN	291	802	189	421	240	475	182	272	179	350	211	365	285	216	164	314	599	205	169	178	31	14	7	25	0	1	0	1
6418116	fsaA	1409	4370	1307	2303	1668	3917	1222	1809	1469	2340	1279	2662	2469	1171	1238	2514	8510	2983	2276	2460	3470	3132	2209	2959	391	719	356	286
6422020	fsaA	1324	4038	1191	1983	1564	3605	1021	1581	1332	2120	1159	2323	2302	1002	1152	2400	7335	2577	1807	2232	2793	2709	1800	2713	330	696	315	235
6417896	ascB	658	2003	690	999	790	1636	515	725	551	959	604	1155	956	443	420	969	2217	834	632	803	216	321	176	259	34	67	21	23
6414631	fimD	1272	3465	1038	1887	1476	3113	935	1365	1205	1850	1195	2120	2037	882	1007	1955	4969	1827	1320	1507	330	304	5699	325	23	34	5872	7
6406146	cbpM	432	1132	301	632	438	1091	299	407	314	612	317	618	649	269	292	568	1960	724	504	466	499	430	261	397	97	120	40	24
6420218	ydhU	1190	3167	1028	1732	1387	2922	957	1416	1081	1904	1043	1947	2044	918	931	1780	3766	1307	963	1082	207	369	150	246	18	65	17	16
6418135	ydhU	1329	3776	1155	1911	1641	3176	1005	1418	1256	1923	1159	2270	2254	881	1219	2005	3883	1372	1140	1154	150	226	146	241	9	30	6	10
6418524	folD	69	196	66	107	75	149	42	45	43	69	35	77	87	46	29	56	171	59	57	53	5	2	2	4	0	0	0	0
6416465	sdiA	0	4	4	0	1	0	0	0	0	0	1	1	0	0	0	0	4	0	0	0	0	0	0	0	0	0	0	0
6416562	yehC	16	151	27	44	80	90	38	40	29	41	34	43	52	26	38	47	166	70	55	59	12	14	15	10	0	11	1	0
6421217	yehC	174	491	156	286	165	489	143	197	186	256	206	308	320	147	156	295	827	281	273	61	164	155	179	221	10	32	31	9
6416882	yjiC	1552	4356	1454	2329	2095	4018	1228	1906	1601	2346	1344	2727	2634	1267	1333	2614	6911	2613	2064	2220	4930	12442	6906	12211	1795	16231	7044	7607
6420925	mdlB	2138	6044	1647	3062	2631	5435	1594	2517	2065	3287	1737	3508	3503	1645	1774	3316	8217	2800	1869	2559	4463	3969	2270	3793	844	1624	708	625
6415861	proS	747	2112	548	1071	876	1845	660	1012	799	1300	759	1262	1302	550	704	1284	2275	780	603	829	91	88	76	68	4	15	21	13
6420751	proS	2757	6982	2134	3812	2961	7027	1985	3204	2587	3831	2248	4457	4823	2123	2342	4407	8534	2887	2083	2596	331	412	203	371	26	116	13	9
6421744	tehB	508	1479	479	869	584	1394	428	611	492	712	505	1004	1051	395	455	940	1595	609	467	533	102	89	83	98	0	4	7	16
6420184	tehB	214	624	182	345	278	697	184	307	281	405	238	432	497	227	200	390	766	298	207	222	35	42	30	34	2	0	2	2
6417664	iscR	825	2193	668	970	1046	1842	566	701	687	896	570	942	946	402	445	805	1423	527	373	444	31	32	47	30	0	0	1	6
6406190	ftnB	467	1381	358	696	588	1359	340	513	467	737	410	768	782	417	326	593	1403	460	421	352	44	57	62	70	5	11	6	2
6417528	ygeI	231	576	169	248	141	458	129	218	182	293	174	338	320	161	126	297	639	223	237	76	36	25	31	44	0	1	2	0
6419118	elaD	241	644	197	303	253	462	134	261	207	278	159	361	356	151	210	336	707	215	205	144	31	34	14	29	2	3	2	1
6418800	yciF	618	1628	518	932	796	1599	460	721	594	962	509	1057	1171	478	581	948	1811	635	543	552	40	36	40	72	0	3	3	0
6418399	apt	69	426	138	193	245	380	97	186	142	198	95	276	218	89	124	195	543	178	90	113	21	16	20	24	10	6	2	3
6418951	tdcC	173	341	102	204	156	302	133	157	116	193	120	232	192	92	100	174	483	119	129	137	33	11	19	38	2	1	0	0
6423166	tusE	28	75	20	54	3	41	6	7	2	5	4	7	0	3	0	6	18	0	0	5	0	0	0	2	0	0	0	0
6417467	mepS	165	367	103	213	146	288	80	136	110	148	105	193	183	110	96	185	510	143	124	159	1775	383	29	146	1093	190	12	7
6416490	mepS	292	664	225	383	243	497	157	230	232	296	184	293	376	137	179	300	926	219	215	191	1013	195	37	113	241	54	11	28
6417361	ansP	2456	6616	1984	3341	2657	6433	2004	2965	2469	3796	2147	4294	4115	1910	2011	4179	8014	2963	2203	2509	382	471	286	463	24	95	26	30
6419259	ansP	4143	11511	3374	5694	5346	10695	3128	5019	4143	6507	3491	7123	6758	3177	3275	6551	12538	4542	3390	3992	582	581	362	736	37	71	39	37
6416868	arfB	698	2072	609	991	915	1764	477	847	617	1050	552	1254	1187	578	593	1129	2578	896	696	871	1232	3599	1988	1008	310	2823	969	222
6417170	thiD	974	2951	836	1625	1274	2695	758	1177	1064	1535	910	1741	1725	836	855	1687	3189	988	770	886	181	235	129	224	15	55	5	21
6420773	thiD	15	69	29	33	42	101	28	43	27	24	19	46	34	16	21	44	101	19	22	31	6	5	1	10	0	0	0	0
6422153	oppF	289	1006	304	521	386	890	239	382	372	470	301	548	586	258	277	639	962	373	286	320	37	90	47	1353	1	21	4	367
6420912	oppF	1365	3872	1176	2039	1609	3638	1111	1734	1405	2143	1422	2533	2485	1081	1227	2415	4438	1600	1186	1279	161	150	95	168	5	23	5	9
6422685	yaaU	9	54	11	39	17	37	4	42	10	21	14	48	34	16	10	36	97	28	5	32	10	0	3	6	2	0	0	0
6415519	cbpA	836	2425	750	1144	985	2071	687	978	864	1280	692	1375	1250	608	688	1361	3206	1093	808	965	575	781	368	526	75	196	70	57
6414453	flgN	529	1180	339	536	470	1085	279	504	379	640	388	678	713	302	304	646	1796	676	484	511	131	195	108	194	6	25	2	5
6422411	flgN	565	1526	435	830	519	1414	455	703	507	940	483	968	969	391	538	879	2314	749	573	669	141	246	93	176	5	8	8	3
6419788	dinJ	634	1754	500	952	677	1446	425	686	547	884	448	1039	1052	413	466	982	2156	786	624	697	970	714	556	756	239	278	190	228
6416361	orn	0	7	0	0	0	0	0	0	0	0	0	0	0	0	0	0	0	0	0	0	0	0	0	0	0	0	0	0
6417723	orn	806	1375	581	754	714	1273	710	867	651	1450	848	758	819	380	767	748	1724	653	728	687	3363	89	64	59	2117	92	2	16
6420020	yagM	139	371	99	207	117	286	97	152	129	224	118	222	216	85	108	194	742	239	255	139	697	957	576	411	167	484	115	58
6419011	ybbA	709	2258	662	1070	819	2082	556	952	790	1267	696	1400	1234	541	693	1285	2798	955	781	871	505	687	293	511	63	146	74	41
6420499	gss	35	113	28	22	44	87	22	31	30	55	24	38	55	29	12	39	95	61	29	31	2	8	4	13	0	0	0	0
6422609	ydeM	238	771	182	414	253	589	175	276	223	383	220	410	401	177	199	464	1130	457	244	260	60	43	33	62	0	5	1	4
6422556	uvrA	2214	5936	1622	2843	2535	5185	1613	2314	2013	3226	1761	3431	3329	1640	1693	3517	5173	1823	1341	1612	167	189	136	179	9	16	10	4
6418507	ymgI	196	579	197	289	213	453	144	228	241	262	151	325	367	152	145	333	865	289	219	169	51	22	27	23	2	0	3	0
6405965	ymgI	16	63	27	35	24	116	28	27	22	34	27	51	60	15	30	52	110	27	34	26	6	3	7	7	0	0	0	0
6420645	yigE	687	1834	604	1131	854	1730	550	789	716	1012	623	1316	1260	607	681	1171	2710	726	599	639	120	135	88	124	5	8	16	1
6417072	yigE	2286	6454	1862	3272	2592	5824	1701	2583	2150	3474	1961	3682	3822	1848	1977	3585	6154	2266	1858	2019	233	290	242	262	31	30	21	12
6419958	yaiS	60	155	66	59	47	108	32	50	45	82	43	64	94	33	35	56	262	114	76	22	328	170	190	209	73	103	40	44
6423366	pykF	591	1484	507	930	621	1015	320	570	284	455	290	683	442	275	203	533	1427	503	369	518	48	67	29	72	1	3	4	1
6416443	chbG	758	2236	693	1114	837	2078	542	912	810	1050	607	1306	1243	516	542	1284	1935	761	493	689	64	101	38	79	1	9	8	3
6406150	inaA	632	1878	547	972	752	1565	496	827	644	992	502	1173	1127	478	550	1154	2419	945	657	754	160	12038	107	159	13	12806	14	2
[truncated: 7,012 more rows]

## Sheet: WT_genes_with_deletion_effect
Gene	Deletion effect	WT-specific?
accA	Positive	Yes
accB	Negative	Yes
[truncated: 361 more rows]

## Sheet: TetR_genes_with_deletion_effect
Gene	Deletion effect	TetR-specific?
[truncated: 1,261 more rows]

[truncated: 8 more sheets: TetR_T1(-TET)_vs_T0, TetR+T1(+TET)_vs_T0, TetR_T2(-TET)_vs_T0, TetR_T2(+TET)_vs_T0, WT_T1(-TET)_vs_T0, WT_T1(+TET)_vs_T0, WT_T2(-TET)_vs_T0, WT_T2(+TET)_vs_T0]
