# Supplementary material for: Disrupting the ArcA Regulatory Network Amplifies the Fitness Cost of Tetracycline Resistance in Escherichia coli
Source: mSystems. 2022 Dec 20;8(1):e00904-22. doi: 10.1128/msystems.00904-22 (PMC9948699; doi:10.1128/msystems.00904-22)
Supplement: DATA SET S2 [file msystems.00904-22-s0010.xlsx]

## Sheet: Legend
A KO design was considered not detected (i.e., dropout) at any given time point when all four replicates had less than 10 reads in the raw read count.
A gene was considered a dropout in a given time point when both KO designs associated with the gene were undetectable.
List of droptout genes for TetR and WT are shown in the following tabs.

## Sheet: TetR_T0
Gene Name	Locus
acpS	b2563
ampC	b4150
asd	b3433
cmk	b0910
cspC	b1823
cysU	b2424
dapE	b2472
dxs	b0420
fabD	b1092
fabG	b1093
fau	b2912
fbaA	b2925
ftsI	b0084
groL	b4143
hemL	b0154
infA	b0884
ispE	b1208
ispG	b2515
lolA	b0891
lolD	b1117
metH	b4019
murF	b0086
nadD	b0639
nrdA	b2234
nusA	b3169
oppC	b1245
pgsA	b1912
plsB	b4041
pncA	b1768
pssA	b2585
putP	b1015
racR	b1356
rplA	b3984
rplB	b3317
rplM	b3231
rplT	b1716
rpoB	b3987
rpsC	b3314
rpsK	b3297
rpsO	b3165
serS	b0893
suhB	b2533
ybfB	b0702
ycaR	b0917
yehA	b2108
ynbG	b4674
yqfI	b4754

## Sheet: TetR_T1(-TET)
Gene Name	Locus
acpS	b2563
ampC	b4150
argS	b1876
asd	b3433
atpG	b3733
cmk	b0910
cspC	b1823
cydA	b0733
cysU	b2424
dapE	b2472
degP	b0161
dicA	b1570
dxs	b0420
fabB	b2323
fabD	b1092
fabG	b1093
fau	b2912
fbaA	b2925
fldA	b0684
ftsI	b0084
groL	b4143
hemL	b0154
infA	b0884
infC	b1718
ispD	b2747
ispE	b1208
ispG	b2515
lolA	b0891
lolC	b1116
lolD	b1117
metH	b4019
minE	b1174
murF	b0086
nadD	b0639
nrdA	b2234
nusA	b3169
oppC	b1245
pgsA	b1912
plsB	b4041
pncA	b1768
pssA	b2585
putP	b1015
racR	b1356
ribC	b1662
rplA	b3984
rplB	b3317
rplC	b3320
rplM	b3231
rplP	b3313
rplT	b1716
rplW	b3318
rpoB	b3987
rpsC	b3314
rpsE	b3303
rpsH	b3306
rpsK	b3297
rpsN	b3307
rpsO	b3165
serS	b0893
suhB	b2533
tilS	b0188
tsaC	b3282
uvrD	b3813
wzyE	b3793
ybfB	b0702
ycaR	b0917
yehA	b2108
ynbG	b4674
yqfI	b4754

## Sheet: TetR_T2(-TET)
Gene Name	Locus
ampC	b4150
argS	b1876
asd	b3433
atpG	b3733
cmk	b0910
cspC	b1823
cydA	b0733
cydX	b4515
cysU	b2424
dapE	b2472
degP	b0161
dicA	b1570
dxs	b0420
efp	b4147
fabA	b0954
fabB	b2323
fabD	b1092
fabG	b1093
fadR	b1187
fau	b2912
fbaA	b2925
fldA	b0684
folB	b3058
ftsI	b0084
groL	b4143
hemL	b0154
infA	b0884
infC	b1718
ispD	b2747
ispE	b1208
ispG	b2515
lolA	b0891
lolC	b1116
lolD	b1117
lpcA	b0222
lpxL	b1054
metH	b4019
minE	b1174
mraY	b0087
murF	b0086
nadD	b0639
nrdA	b2234
nusA	b3169
oppC	b1245
parC	b3019
pdeI	b0833
pgm	b0688
pgsA	b1912
plsB	b4041
plsC	b3018
pncA	b1768
pssA	b2585
putP	b1015
racR	b1356
rfe	b3784
ribC	b1662
rlmE	b3179
rnlB	b2631
rnt	b1652
rplA	b3984
rplB	b3317
rplC	b3320
rplM	b3231
rplP	b3313
rplT	b1716
rplW	b3318
rpmI	b1717
rpoB	b3987
rpsC	b3314
rpsH	b3306
rpsK	b3297
rpsN	b3307
rpsO	b3165
secA	b0098
serS	b0893
suhB	b2533
tilS	b0188
tpiA	b3919
tsaC	b3282
ubiB	b3835
wzyE	b3793
ybeD	b0631
ybfB	b0702
ycaR	b0917
yehA	b2108
yqfI	b4754
zwf	b1852

## Sheet: TetR_T3(-TET)
Gene Name	Locus
acpS	b2563
ampC	b4150
argS	b1876
asd	b3433
atpG	b3733
cdsA	b0175
cmk	b0910
cspC	b1823
cutC	b1874
cydA	b0733
cysU	b2424
dapE	b2472
degP	b0161
dicA	b1570
dxs	b0420
efp	b4147
fabA	b0954
fabB	b2323
fabD	b1092
fabG	b1093
fau	b2912
fbaA	b2925
fldA	b0684
folB	b3058
folK	b0142
ftsI	b0084
fur	b0683
groL	b4143
hemL	b0154
hipB	b1508
infA	b0884
infC	b1718
ispE	b1208
ispG	b2515
lolA	b0891
lolC	b1116
lolD	b1117
lpxL	b1054
metH	b4019
minE	b1174
mraY	b0087
murF	b0086
nadD	b0639
nrdA	b2234
nusA	b3169
oppC	b1245
pgsA	b1912
plsB	b4041
pncA	b1768
pssA	b2585
putP	b1015
racR	b1356
rfe	b3784
ribC	b1662
rlmE	b3179
rnt	b1652
rplA	b3984
rplB	b3317
rplC	b3320
rplM	b3231
rplP	b3313
rplT	b1716
rplW	b3318
rpoB	b3987
rpsC	b3314
rpsH	b3306
rpsK	b3297
rpsN	b3307
rpsO	b3165
secA	b0098
seqA	b0687
serS	b0893
suhB	b2533
tilS	b0188
tpiA	b3919
tsaC	b3282
tusE	b0969
ubiB	b3835
waaS	b3629
wzyE	b3793
ybeD	b0631
ybfB	b0702
ycaR	b0917
yehA	b2108
yihA	b3865
ynbG	b4674
yqfI	b4754

## Sheet: TetR_T1(+TET)
Gene Name	Locus
ampC	b4150
argS	b1876
asd	b3433
cmk	b0910
cspC	b1823
cydX	b4515
cysU	b2424
dapE	b2472
degP	b0161
dicA	b1570
dxs	b0420
fabB	b2323
fabD	b1092
fbaA	b2925
fldA	b0684
ftsI	b0084
groL	b4143
hemL	b0154
infA	b0884
infC	b1718
ispE	b1208
ispG	b2515
lolA	b0891
lolC	b1116
lolD	b1117
metH	b4019
minE	b1174
murF	b0086
nadD	b0639
nrdA	b2234
nusA	b3169
oppC	b1245
pgm	b0688
pgsA	b1912
plsB	b4041
pncA	b1768
pssA	b2585
putP	b1015
ribC	b1662
rnt	b1652
rplA	b3984
rplB	b3317
rplC	b3320
rplM	b3231
rplP	b3313
rplT	b1716
rplW	b3318
rpoB	b3987
rpsC	b3314
rpsE	b3303
rpsH	b3306
rpsK	b3297
rpsN	b3307
rpsO	b3165
rseA	b2572
serS	b0893
suhB	b2533
tilS	b0188
tsaC	b3282
uvrD	b3813
wzyE	b3793
ybfB	b0702
ycaR	b0917
yehA	b2108
ynbG	b4674
yqfI	b4754

## Sheet: TetR_T2(+TET)
Gene Name	Locus
accB	b3255
accC	b3256
aceF	b0115
acpP	b1094
acpS	b2563
ampC	b4150
apaH	b0049
arcA	b4401
argS	b1876
asd	b3433
atpC	b3731
atpG	b3733
cbrC	b3717
ccmH	b2194
cmk	b0910
cspB	b1557
cspC	b1823
cspF	b1558
cutA	b4137
cutC	b1874
cydA	b0733
cydX	b4515
cysU	b2424
dapE	b2472
degP	b0161
der	b2511
dicA	b1570
dnaB	b4052
dnaT	b4362
dxs	b0420
fabA	b0954
fabB	b2323
fabD	b1092
fabZ	b0180
fau	b2912
fbaA	b2925
ffh	b2610
fldA	b0684
fliO	b1947
fmt	b3288
folB	b3058
folD	b0529
frr	b0172
ftsI	b0084
ftsY	b3464
fur	b0683
glyQ	b3560
gmhB	b0200
groL	b4143
gyrA	b2231
hemL	b0154
hipB	b1508
holB	b1099
hupA	b4000
ibsC	b4665
icd	b1136
infA	b0884
infC	b1718
iscS	b2530
ispD	b2747
ispE	b1208
ispG	b2515
lepA	b2569
leuS	b0642
lolA	b0891
lolC	b1116
lolD	b1117
lpcA	b0222
lptA	b3200
lpxD	b0179
lpxH	b0524
lpxL	b1054
maeB	b2463
metG	b2114
minE	b1174
mipA	b1782
mnmE	b3706
mraY	b0087
mrcA	b3396
mreB	b3251
murA	b3189
murD	b0088
murF	b0086
nadD	b0639
nadK	b2615
narH	b1225
norR	b2709
nrdA	b2234
nusA	b3169
oppC	b1245
parC	b3019
pgm	b0688
pgsA	b1912
phoP	b1130
plsB	b4041
plsC	b3018
pncA	b1768
priA	b3935
pssA	b2585
ptsI	b2416
putP	b1015
rbsR	b3753
relB	b1564
rfaD	b3619
rfaH	b3842
rfe	b3784
ribC	b1662
ribE	b0415
rlmE	b3179
rnhA	b0214
rnlB	b2631
rnt	b1652
rplA	b3984
rplB	b3317
rplC	b3320
rplJ	b3985
rplK	b3983
rplL	b3986
rplM	b3231
rplP	b3313
rplT	b1716
rplW	b3318
rplX	b3309
rpmC	b3312
rpmD	b3302
rpmI	b1717
rpoB	b3987
rpoD	b3067
rpsC	b3314
rpsE	b3303
rpsH	b3306
rpsK	b3297
rpsM	b3298
rpsN	b3307
rpsO	b3165
rpsS	b3316
rseA	b2572
rseB	b2571
rseP	b0176
ruvA	b1861
secA	b0098
seqA	b0687
serS	b0893
sspA	b3229
suhB	b2533
tilS	b0188
tolB	b0740
tolQ	b0737
trpS	b3384
tsaC	b3282
tsaD	b3064
tsaE	b4168
tufA	b3339
tusB	b3343
tusE	b0969
ubiB	b3835
ubiG	b2232
ubiK	b3042
uvrD	b3813
waaS	b3629
wzyE	b3793
ybeD	b0631
ybeX	b0658
ybeY	b0659
ybfB	b0702
ycaR	b0917
yehA	b2108
yehE	b2112
yfbL	b2271
yhaB	b3120
yhhI	b3484
yihA	b3865
yjeH	b4141
ynbG	b4674
yniB	b1726
ypaB	b4605
yqeJ	b2848
yqfI	b4754
yqjD	b3098
zwf	b1852

## Sheet: TetR_T3(+TET)
Gene Name	Locus
aaeX	b3242
abgR	b1339
accA	b0185
accB	b3255
accC	b3256
accD	b2316
aceF	b0115
acnB	b0118
acpP	b1094
acpS	b2563
acrB	b0462
acrR	b0464
add	b1623
adeD	b3665
adhP	b1478
adk	b0474
aegA	b2468
aer	b3072
ahr	b4269
alaS	b2697
aldA	b1415
alr	b4053
ampC	b4150
apaH	b0049
appY	b0564
araE	b2841
arcA	b4401
arcB	b3210
argR	b3237
argS	b1876
ariR	b1166
arnT	b2257
aroA	b0908
aroB	b3389
aroK	b3390
arpA	b4017
arsC	b3503
asd	b3433
aslB	b3800
aspA	b4139
atpC	b3731
atpG	b3733
bamA	b0177
bamB	b2512
bamD	b2595
barA	b2786
bcr	b2182
bfd	b3337
bfr	b3336
bglA	b2901
bglX	b2132
blr	b4409
can	b0126
cas3	b2761
cbrC	b3717
ccmH	b2194
chbF	b1734
cheB	b1883
cheW	b1887
cheY	b1882
cmk	b0910
cmoB	b1871
coaE	b0103
cobT	b1991
cof	b0446
cpdA	b3032
cpsB	b2049
cpxR	b3912
csiR	b2664
cspA	b3556
cspB	b1557
cspC	b1823
cspF	b1558
cspG	b0990
csrA	b2696
cutA	b4137
cutC	b1874
cyaA	b3806
cyaY	b3807
cydA	b0733
cydC	b0886
cydD	b0887
cydX	b4515
cysI	b2763
cysM	b2421
cysS	b0526
cysU	b2424
cysZ	b2413
cytR	b3934
dadX	b1190
damX	b3388
dapE	b2472
ddpX	b1488
dedD	b2314
degP	b0161
der	b2511
dfp	b3639
dgoA	b4477
dicA	b1570
dicC	b1569
dksA	b0145
dnaA	b3702
dnaB	b4052
dnaJ	b0015
dnaQ	b0215
dnaT	b4362
dsbA	b3860
dsbC	b2893
dsbG	b0604
dtpA	b1634
dusB	b3260
dxs	b0420
elaA	b2267
elaD	b2269
elfC	b0940
elyC	b0920
envR	b3264
eptB	b3546
era	b2566
eutR	b2437
fabA	b0954
fabB	b2323
fabD	b1092
fabF	b1095
fabG	b1093
fabI	b1288
fabZ	b0180
fadH	b3081
fadK	b1701
fau	b2912
fbaA	b2925
ffh	b2610
fhuD	b0152
fldA	b0684
fliG	b1939
fliO	b1947
fliZ	b1921
fmt	b3288
folA	b0048
folB	b3058
folD	b0529
folK	b0142
folX	b2303
frr	b0172
ftnA	b1905
ftsA	b0094
ftsB	b2748
ftsI	b0084
ftsK	b0890
ftsL	b0083
ftsN	b3933
ftsP	b3017
ftsW	b0089
ftsY	b3464
fumD	b1675
fur	b0683
fxsA	b4140
gadE	b3512
gadW	b3515
gadX	b3516
galU	b1236
gapA	b1779
garK	b3124
garP	b3127
gatD	b2091
gatY	b2096
gatZ	b2095
gcvA	b2808
gcvH	b2904
ghoS	b4128
ghoT	b4559
ghxQ	b4464
glcE	b4468
glf	b2036
glgP	b3428
glk	b2388
glmM	b3176
glmS	b3729
glpA	b2241
glpE	b3425
glpK	b3926
glrR	b2554
glsB	b1524
gltX	b2400
glyQ	b3560
glyS	b3559
gmhB	b0200
gmk	b3648
greA	b3181
greB	b3406
groL	b4143
grpE	b2614
grxC	b3610
gspO	b3335
guaA	b2507
gyrA	b2231
hcaE	b2538
hcaT	b2536
hchA	b1967
hda	b2496
hdeD	b3511
hemA	b1210
hemB	b0369
hemG	b3850
hemL	b0154
hemX	b3803
hflD	b1132
hinT	b1103
hipB	b1508
hisL	b2018
hisS	b2514
hns	b1237
hofP	b3392
hokA	b4455
hokC	b4412
holB	b1099
holC	b4259
hprS	b1968
hslO	b3401
hupA	b4000
hycC	b2723
hyfB	b2482
hyfC	b2483
iap	b2753
ibpB	b3686
ibsA	b4667
ibsC	b4665
ibsD	b4664
icd	b1136
idnD	b4267
igaA	b3398
ihfA	b1712
ihfB	b0912
infA	b0884
infB	b3168
infC	b1718
intE	b1140
intR	b1345
intS	b2349
iraM	b1160
iscR	b2531
iscS	b2530
ispB	b3187
ispD	b2747
ispE	b1208
ispF	b2746
ispG	b2515
ispU	b0174
kbaY	b3137
kdgR	b1827
kdpF	b4513
kdsA	b1215
kduD	b2842
kgtP	b2587
lapA	b1279
ldcA	b1192
ldtA	b1990
ldtC	b1113
ldtD	b0925
lepA	b2569
leuS	b0642
lgt	b2828
ligA	b2411
lipA	b0628
lldP	b3603
lolA	b0891
lolB	b1209
lolC	b1116
lolD	b1117
lolE	b1118
lon	b0439
lpcA	b0222
lpd	b0116
lpoA	b3147
lpp	b1677
lptA	b3200
lptB	b3201
lptF	b4261
lpxA	b0181
lpxD	b0179
lpxH	b0524
lpxK	b0915
lpxL	b1054
lpxM	b1855
lpxP	b2378
lpxT	b2174
macA	b0878
maeB	b2463
manA	b1613
manY	b1818
map	b0168
marA	b1531
mdh	b3236
mdlA	b0448
mdtG	b1053
mdtL	b3710
melB	b4120
mepM	b1856
metG	b2114
metH	b4019
metR	b3828
mgrB	b1826
mgtA	b4242
minC	b1176
minE	b1174
mipA	b1782
mnmC	b2324
mnmE	b3706
moeA	b0827
motA	b1890
motB	b1889
mqsA	b3021
mraY	b0087
mrcA	b3396
mrcB	b0149
mreB	b3251
mreD	b3249
msbA	b0914
mscK	b0465
mscS	b2924
mtfA	b1976
mtn	b0159
mukB	b0924
murA	b3189
murB	b3972
murD	b0088
murF	b0086
murJ	b1069
mutM	b3635
nadD	b0639
nadE	b1740
nadK	b2615
nanT	b3224
narG	b1224
narH	b1225
narX	b1222
ndh	b1109
nfeR	b3071
nikB	b3477
nikE	b3480
nimR	b1790
nlpD	b2742
norR	b2709
nrdA	b2234
nrdE	b2675
nrdF	b2676
nsrR	b4178
nuoA	b2288
nuoH	b2282
nupG	b2964
nusA	b3169
nusG	b3982
ompR	b3405
opgD	b1424
opgG	b1048
oppB	b1244
oppC	b1245
paaK	b1398
pagP	b0622
pal	b0741
parC	b3019
patD	b1444
pdeD	b1815
pdeN	b2176
pdhR	b0113
pdxY	b1636
pgaC	b1022
pgi	b4025
pgm	b0688
pgsA	b1912
pheS	b1714
pheT	b1713
phoP	b1130
plaP	b2014
pliG	b1178
plsB	b4041
plsC	b3018
pmrD	b2259
pncA	b1768
pncC	b2700
pnp	b3164
polA	b3863
potB	b1125
ppdA	b2826
ppiA	b3363
ppsR	b1703
prc	b1830
prfA	b1211
priA	b3935
priC	b0467
prmB	b2330
prmC	b1212
proQ	b1831
prs	b1207
pspA	b1304
pspC	b1306
pssA	b2585
pstB	b3725
ptsI	b2416
purC	b2476
putP	b1015
puuB	b1301
pykF	b1676
pyrH	b0171
queG	b4166
racR	b1356
rapZ	b3205
rbfA	b3167
rbsK	b3752
rbsR	b3753
rcnA	b2106
rcsD	b2216
recA	b2699
recB	b2820
recC	b2822
recJ	b2892
recN	b2616
recT	b1349
relA	b2784
relB	b1564
rfaD	b3619
rfaH	b3842
rfbD	b2040
rfe	b3784
rffM	b3794
rffT	rffT
rhoL	b3782
ribC	b1662
ribD	b0414
ribE	b0415
ribF	b0025
rimL	b1427
rimM	b2608
rlmA	b1822
rlmE	b3179
rlmN	b2517
rluD	b2594
rluE	b1135
rnhA	b0214
rnlA	b2630
rnlB	b2631
rnt	b1652
rodZ	b2516
rplA	b3984
rplB	b3317
rplC	b3320
rplE	b3308
rplF	b3305
rplI	b4203
rplJ	b3985
rplK	b3983
rplL	b3986
rplM	b3231
rplN	b3310
rplO	b3301
rplP	b3313
rplQ	b3294
rplS	b2606
rplT	b1716
rplU	b3186
rplV	b3315
rplW	b3318
rplX	b3309
rpmA	b3185
rpmC	b3312
rpmD	b3302
rpmG	b3636
rpmI	b1717
rpoB	b3987
rpoD	b3067
rpoS	b2741
rpsA	b0911
rpsB	b0169
rpsC	b3314
rpsD	b3296
rpsE	b3303
rpsG	b3341
rpsH	b3306
rpsJ	b3321
rpsK	b3297
rpsL	b3342
rpsM	b3298
rpsN	b3307
rpsO	b3165
rpsQ	b3311
rpsS	b3316
rrrQ	b1554
rseA	b2572
rseB	b2571
rseP	b0176
rsfS	b0637
rsgA	b4161
rsmH	b0082
rsxB	b1628
rtcA	b4475
ruvA	b1861
ruvB	b1860
sbmC	b2009
scpB	b2919
sdaB	b2797
secA	b0098
secB	b3609
secD	b0408
secF	b0409
secG	b3175
secM	b0097
selA	b3591
seqA	b0687
serS	b0893
sgcR	b4300
shoB	b4687
skp	b0178
slp	b3506
slyB	b1641
slyX	b3348
speA	b2938
sspA	b3229
ssuA	b0936
ssuE	b0937
sucC	b0728
sufB	b1683
suhB	b2533
surA	b0053
sxy	b0959
tag	b3549
tar	b1886
tas	b2834
tatA	b3836
tatB	b3838
tcdA	b2812
tdcC	b3116
tdcG	b4471
tdcR	b3119
thyA	b2827
tilS	b0188
tnaB	b3709
tolA	b0739
tolB	b0740
tolQ	b0737
tonB	b1252
topA	b1274
trpS	b3384
tsaC	b3282
tsaD	b3064
tsaE	b4168
ttcA	b1344
tufA	b3339
tusB	b3343
tusE	b0969
tyrS	b1637
ubiA	b4040
ubiB	b3835
ubiD	b3843
ubiE	b3833
ubiG	b2232
ubiH	b2907
ubiJ	b3834
ubiK	b3042
uidA	b1617
uidR	b1618
umpG	b2744
usg	b2319
uvrD	b3813
waaC	b3621
waaF	b3620
waaH	b3615
waaJ	b3626
waaO	b3627
waaS	b3629
waaZ	b3624
wbbH	b2035
wbbI	b2034
wcaA	b2059
wecC	b3787
wecH	b3561
wrbA	b1004
wza	b2062
wzb	b2061
wzyE	b3793
xapA	b2407
xdhA	b2866
xseA	b2509
xseB	b0422
xylR	b3569
yabQ	b0057
yafO	b0233
yafW	b0246
yahV	b4730
ybaB	b0471
ybaK	b0481
ybeD	b0631
ybeX	b0658
ybeY	b0659
ybfB	b0702
ybfQ	b4514
ybhI	b0770
ybhJ	b0771
ybjP	b0865
ycaC	b0897
ycaR	b0917
ycbZ	b0955
yceK	b1050
ychE	b1242
ychF	b1203
ychQ	b1213
yciB	b1254
yciF	b1258
yciQ	b1268
yciW	b1287
yciZ	b4596
ydaG	b1355
ydcA	b1419
ydcD	b1457
ydcK	b1428
ydcL	b1431
yddA	b1496
yddK	b1471
yddW	b1491
ydeN	b1498
ydeQ	b1502
ydeT	b1505
ydfA	b1571
ydfB	b1572
ydfD	b1576
ydfO	b1549
ydfV	b1565
ydfW	b1567
ydhV	b1673
ydhX	b1671
ydiM	b1690
ydiN	b1691
ydiY	b1722
ydjF	b1770
ydjJ	b1774
ydjO	b1730
ydjX	b1750
ydjY	b1751
ydjZ	b1752
yeaL	b1789
yeaW	b1802
yebB	b1862
yebG	b1848
yebS	b1833
yecD	b1867
yecN	b1869
yecU	b4752
yedR	b1963
yedX	b1970
yeeD	b2012
yeeO	b1985
yeeR	b2001
yeeW	b2006
yegR	b2085
yegS	b2086
yegW	b2101
yegX	b2102
yehA	b2108
yehE	b2112
yehX	b2129
yfaE	b2236
yfaL	b2233
yfaU	b2245
yfbL	b2271
yfcA	b2327
yfcD	b2299
yfcF	b2301
yfcG	b2302
yfcH	b2304
yfcJ	b2322
yfcO	b2332
yfdG	b2350
yfdV	b2372
yfeC	b2398
yfeN	b2408
yfeS	b2420
yfeW	b2430
yfeY	b2432
yffB	b2471
yffL	b2443
yffO	b2446
yffQ	b2448
yffR	b2449
yfgD	b2495
yfgJ	b2510
yfiC	b2575
yfiP	b2583
yfjI	b2625
yfjJ	b2626
yfjW	b2642
ygbE	b2749
ygcU	b4463
ygdI	b2809
ygdQ	b2832
ygeG	b2851
ygeI	b2853
ygeR	b2865
ygeV	b2869
ygeW	b2870
ygeX	b2871
ygfT	b2887
yggX	b2962
yghG	b2971
yghO	b2981
ygiQ	b4469
ygjP	b3085
ygjV	b3090
yhaB	b3120
yhbP	b3154
yhbU	b3158
yhbX	b3173
yhbY	b3180
yhcB	b3233
yhcF	b3219
yhcG	b3220
yhdP	b4472
yhdT	b3257
yhdX	b3269
yheO	b3346
yheS	b3352
yheU	b3354
yhfS	b3376
yhhI	b3484
yhhM	b3467
yhhY	b3441
yhiJ	b3488
yiaW	b3587
yibA	b3594
yibG	b3596
yicG	b3646
yicI	b3656
yidL	b3680
yidQ	b3688
yifB	b3765
yigA	b3810
yihA	b3865
yihX	b3885
yijE	b3943
yjdC	b4135
yjdP	b4487
yjeH	b4141
yjeO	b4158
yjeT	b4176
yjfC	b4186
yjgN	b4257
yliM	b4736
ymfA	b1122
ymfD	b1137
ymfK	b1145
ymfT	b1146
ymgI	b4593
ymgJ	b4594
ymgM	b4740
ymjC	b4525
ymjD	b4673
ynaK	b1365
ynbD	b1411
ynbE	b1382
ynbG	b4674
yncG	b1454
yneE	b1520
ynfK	b1593
ynfQ	b4724
ynfR	b4749
ynfT	b4748
yniB	b1726
ynjC	b1755
ynjD	b1756
ynjE	b1757
yoaG	b1796
yoaI	b1788
yoaL	b4751
yobI	b4677
yodB	b1974
yodD	b1953
yoeB	b4539
yoeF	b4538
yohP	b4679
yojO	b4604
ypaB	b4605
ypfG	b2466
yphE	b2547
yphF	b2548
yphG	b2549
yphH	b2550
ypjA	b2647
ypjB	b2649
ypjJ	b4548
yqaB	b2690
yqeG	b2845
yqeJ	b2848
yqeK	b2849
yqfG	b4684
yqfI	b4754
yqgD	b2941
yqhC	b3010
yqiD	b4756
yqiH	b3047
yqiJ	b3050
yqjD	b3098
yraK	b3145
ysaA	b3573
ytfK	b4217
zinT	b1973
zipA	b2412
zntR	b3292
znuA	b1857
znuB	b1859
znuC	b1858
zraR	b4004
zwf	b1852

## Sheet: TetR_time_points_comparison
	T0	T1(-)	T2(-)	T3(-)	T1(+)	T2(+)	T3(+)
T0	47	47	45	47	43	44	47
T1(-)	47	69	65	66	62	66	69
T2(-)	45	65	87	76	62	80	83
T3(-)	47	66	76	87	61	80	84
T1(+)	43	62	62	61	66	65	66
T2(+)	44	66	80	80	65	180	180
T3(+)	47	69	83	84	66	180	810

## Sheet: WT_T0
Gene Name	Locus
acpP	b1094
cspC	b1823
dfp	b3639
dicA	b1570
dnaC	b4361
dnaK	b0014
dxs	b0420
fabD	b1092
fbaA	b2925
frr	b0172
fusA	b3340
groL	b4143
hyfB	b2482
infA	b0884
ispD	b2747
ispE	b1208
ispG	b2515
ispU	b0174
lapB	b1280
lolA	b0891
lolC	b1116
metH	b4019
murF	b0086
nadK	b2615
nrdA	b2234
nusA	b3169
parC	b3019
pgsA	b1912
plsB	b4041
pncA	b1768
priA	b3935
pssA	b2585
putP	b1015
rbfA	b3167
recA	b2699
ribA	b1277
rnlB	b2631
rplA	b3984
rplB	b3317
rplC	b3320
rplE	b3308
rplM	b3231
rplP	b3313
rplT	b1716
rplX	b3309
rpmE	b3936
rpoA	b3295
rpoB	b3987
rpoE	b2573
rpsC	b3314
rpsD	b3296
rpsE	b3303
rpsL	b3342
rpsN	b3307
rpsO	b3165
rpsR	b4202
rpsS	b3316
rsmH	b0082
secB	b3609
serS	b0893
suhB	b2533
tufA	b3339
waaA	b3633
wzyE	b3793
yahV	b4730
yehA	b2108
ynbG	b4674
zipA	b2412

[truncated: 7 more sheets: WT_T1(-TET), WT_T2(-TET), WT_T3(-TET), WT_T1(+TET), WT_T2(+TET), WT_T3(+TET), WT_time_points_comparison]
